# Supplementary material for: Identification of lineage‐specific cis–trans regulatory networks related to kiwifruit ripening initiation
Source: Plant J. 2024 Oct 27;120(5):1987–99. doi: 10.1111/tpj.17093 (PMC11629749; doi:10.1111/tpj.17093)
Supplement: Supplementary file 1 — Figure S1. Prediction performance of Ethyup and Ethydown genes with various fold‐change thresholds. (a) MA plot for genes expressed in ethylene‐treated ripening kiwifruit for five thresholds. (b) ROC‐AUC values for five thresholds. Figure S2. Correlation between the Ethyup prediction confidence and expression bias or abundance. Although the prediction confidence in binary categorization is often significantly correlated with quantitative biases or ranks (Akagi et al., 2020; Masuda et al., 2021), no statistically significant correlation was detected between the confidence for Ethyup predictions and expression bias, both in the Ethyup gene category (a) and in the whole gene category (b) (R 2 = 0.036 and 0.021, respectively). Expression abundance (or RPKM >1.0) in the Ethyup gene category was also not significantly correlated with the prediction confidence (c). Figure S3. Visualization of key nucleotide residues relevant to TF binding in the weighted CREs in the ACS1, ERT2, and ERF143 promoters. Guided gradient‐weighted class activation map (Guided Grad‐CAM) and layer‐wise relevance propagation (LRP) methods were used to visualize potential key residues of the CREs relevant to predicted Ethyup genes in the ACS1 (a), ERT2 (b), and ERF143 (c) promoters. Table S1. Ethyup gene category. Table S2. Ethydown gene category. Table S3. Ethyup prediction confidence. Table S4. Genomic positions of gene promoter regions. Table S5. Primers used in this study. Table S6. Genes directly connected to ACS1 according to WGCNA. [file TPJ-120-1987-s001.zip]

Archive with 2 entries (2 files):
- tpj17093-sup-0001-Figures.docx
- tpj17093-sup-0002-Tables.xlsx
