# Supplementary material for: Identification of lineage‐specific cis–trans regulatory networks related to kiwifruit ripening initiation
Source: Plant J. 2024 Oct 27;120(5):1987–99. doi: 10.1111/tpj.17093 (PMC11629749; doi:10.1111/tpj.17093)
Supplement: Supplementary file 1 — Figure S1. Prediction performance of Ethyup and Ethydown genes with various fold‐change thresholds. (a) MA plot for genes expressed in ethylene‐treated ripening kiwifruit for five thresholds. (b) ROC‐AUC values for five thresholds. Figure S2. Correlation between the Ethyup prediction confidence and expression bias or abundance. Although the prediction confidence in binary categorization is often significantly correlated with quantitative biases or ranks (Akagi et al., 2020; Masuda et al., 2021), no statistically significant correlation was detected between the confidence for Ethyup predictions and expression bias, both in the Ethyup gene category (a) and in the whole gene category (b) (R 2 = 0.036 and 0.021, respectively). Expression abundance (or RPKM >1.0) in the Ethyup gene category was also not significantly correlated with the prediction confidence (c). Figure S3. Visualization of key nucleotide residues relevant to TF binding in the weighted CREs in the ACS1, ERT2, and ERF143 promoters. Guided gradient‐weighted class activation map (Guided Grad‐CAM) and layer‐wise relevance propagation (LRP) methods were used to visualize potential key residues of the CREs relevant to predicted Ethyup genes in the ACS1 (a), ERT2 (b), and ERF143 (c) promoters. Table S1. Ethyup gene category. Table S2. Ethydown gene category. Table S3. Ethyup prediction confidence. Table S4. Genomic positions of gene promoter regions. Table S5. Primers used in this study. Table S6. Genes directly connected to ACS1 according to WGCNA. [file TPJ-120-1987-s001.zip › tpj17093-sup-0002-Tables.xlsx]

## Sheet: Supplemental Table S1
Supplemental Table S1 Gene list of the Ethyup category
Gene ID (Pilkington et al. 2019)	averaged RPKM in ripening stage		expression bias in propylene-treated / at harvest	FDR in comparison of at harvest and propylene-treated	> 1.5-fold change	> 3-fold change	> 5-fold change	> 10-fold change	> 20-fold change
	at harvest	propylene-treated
Acc04405.1	0	793.447	propylene-teated specific	1.18e-172	✓	✓	✓	✓	✓
Acc31577.1	0	164.145	propylene-teated specific	1.88e-162	✓	✓	✓	✓	✓
Acc17258.1	0	115.895	propylene-teated specific	3.33e-135	✓	✓	✓	✓	✓
Acc25055.1	0	267.521	propylene-teated specific	9.86e-126	✓	✓	✓	✓	✓
Acc07539.1	0	88.0209	propylene-teated specific	4.66e-124	✓	✓	✓	✓	✓
Acc32003.1	0	89.0078	propylene-teated specific	1.24e-119	✓	✓	✓	✓	✓
Acc02290.1	0	483.363	propylene-teated specific	1.09e-110	✓	✓	✓	✓	✓
Acc18437.1	0	209.919	propylene-teated specific	5.95e-107	✓	✓	✓	✓	✓
Acc08181.1	0	83.3817	propylene-teated specific	1.86e-103	✓	✓	✓	✓	✓
Acc07453.1	0	385.37	propylene-teated specific	7.36e-102	✓	✓	✓	✓	✓
Acc15367.1	0	310.674	propylene-teated specific	1.54e-97	✓	✓	✓	✓	✓
Acc27315.1	0	137.909	propylene-teated specific	1.41e-83	✓	✓	✓	✓	✓
Acc05319.1	0	48.2508	propylene-teated specific	2.64e-82	✓	✓	✓	✓	✓
Acc26595.1	0	53.9345	propylene-teated specific	1.78e-77	✓	✓	✓	✓	✓
Acc00871.1	0	37.542	propylene-teated specific	4.2e-67	✓	✓	✓	✓	✓
Acc26216.1	0	56.6063	propylene-teated specific	2e-65	✓	✓	✓	✓	✓
Acc29538.1	0	93.8375	propylene-teated specific	4.84e-65	✓	✓	✓	✓	✓
Acc22631.1	0	46.2721	propylene-teated specific	1.42e-63	✓	✓	✓	✓	✓
Acc13787.1	0	28.6397	propylene-teated specific	1.23e-58	✓	✓	✓	✓	✓
Acc27278.1	0	29.9859	propylene-teated specific	5.27e-56	✓	✓	✓	✓	✓
Acc14204.1	0	29.2481	propylene-teated specific	2.11e-55	✓	✓	✓	✓	✓
Acc11711.1	0	21.3341	propylene-teated specific	1.19e-54	✓	✓	✓	✓	✓
Acc25785.1	0	42.9546	propylene-teated specific	1.24e-53	✓	✓	✓	✓	✓
Acc06941.1	0	48.5896	propylene-teated specific	2.89e-51	✓	✓	✓	✓	✓
Acc03980.1	0	90.3801	propylene-teated specific	6.62e-49	✓	✓	✓	✓	✓
Acc26790.1	0	223.948	propylene-teated specific	3.93e-48	✓	✓	✓	✓	✓
Acc18062.1	0	34.7914	propylene-teated specific	1.36e-47	✓	✓	✓	✓	✓
Acc17125.1	0	143.826	propylene-teated specific	2.05e-47	✓	✓	✓	✓	✓
Acc01537.1	0	27.4842	propylene-teated specific	1.26e-45	✓	✓	✓	✓	✓
Acc22060.1	0	44.6759	propylene-teated specific	1.35e-45	✓	✓	✓	✓	✓
Acc22440.1	0	24.8565	propylene-teated specific	1.51e-41	✓	✓	✓	✓	✓
Acc22630.1	0	24.0202	propylene-teated specific	1.68e-41	✓	✓	✓	✓	✓
Acc32638.1	0	35.531	propylene-teated specific	7.56e-37	✓	✓	✓	✓	✓
Acc19055.1	0	85.9923	propylene-teated specific	1.3e-36	✓	✓	✓	✓	✓
Acc15015.1	0	104.733	propylene-teated specific	6.01e-36	✓	✓	✓	✓	✓
Acc14067.1	0	30.1101	propylene-teated specific	1.28e-32	✓	✓	✓	✓	✓
Acc07538.1	0	32.0674	propylene-teated specific	1.8e-30	✓	✓	✓	✓	✓
Acc23145.1	0	31.5605	propylene-teated specific	8.26e-30	✓	✓	✓	✓	✓
Acc07537.1	0	66.3451	propylene-teated specific	1.13e-28	✓	✓	✓	✓	✓
Acc08381.1	0	41.9303	propylene-teated specific	2.42e-28	✓	✓	✓	✓	✓
Acc21470.1	0	44.3985	propylene-teated specific	1.71e-27	✓	✓	✓	✓	✓
Acc31165.1	0	30.2347	propylene-teated specific	7.38e-26	✓	✓	✓	✓	✓
Acc01526.1	0	82.9283	propylene-teated specific	1.69e-25	✓	✓	✓	✓	✓
Acc15506.1	0	64.2221	propylene-teated specific	2.98e-22	✓	✓	✓	✓	✓
Acc28108.1	0	44.8747	propylene-teated specific	4.61e-22	✓	✓	✓	✓	✓
Acc08308.1	0	23.2192	propylene-teated specific	5.01e-22	✓	✓	✓	✓	✓
Acc17182.1	0	51.0011	propylene-teated specific	9.46e-22	✓	✓	✓	✓	✓
Acc26592.1	0	47.1841	propylene-teated specific	2.32e-19	✓	✓	✓	✓	✓
Acc04799.1	0	64.1469	propylene-teated specific	2.55e-19	✓	✓	✓	✓	✓
Acc32569.1	0	45.3977	propylene-teated specific	9.13e-18	✓	✓	✓	✓	✓
Acc17823.1	0	24.1215	propylene-teated specific	2.67e-13	✓	✓	✓	✓	✓
Acc22451.1	0	25.1433	propylene-teated specific	2.98e-13	✓	✓	✓	✓	✓
Acc31308.1	0	23.6014	propylene-teated specific	3.9e-11	✓	✓	✓	✓	✓
Acc14179.2	0	21.4104	propylene-teated specific	5.08e-10	✓	✓	✓	✓	✓
Acc13940.1	0.498749	3304.95	6626.47	6.3e-221	✓	✓	✓	✓	✓
Acc24472.1	0.176423	953.353	5403.78	3.55e-241	✓	✓	✓	✓	✓
Acc06342.1	0.542725	1966.94	3624.2	4.96e-240	✓	✓	✓	✓	✓
Acc03463.1	0.372418	1023.22	2747.51	1.22e-206	✓	✓	✓	✓	✓
Acc17198.1	0.333892	552.799	1655.62	3.2e-174	✓	✓	✓	✓	✓
Acc24397.1	1.97969	3145.1	1588.68	5.1e-221	✓	✓	✓	✓	✓
Acc17158.1	0.134761	209.717	1556.22	2.46e-142	✓	✓	✓	✓	✓
Acc17513.1	0.498749	712.784	1429.14	1.9e-224	✓	✓	✓	✓	✓
Acc24181.1	0.398707	543.232	1362.49	5.18e-160	✓	✓	✓	✓	✓
Acc08682.1	0.180558	232.53	1287.84	2.21e-130	✓	✓	✓	✓	✓
Acc04480.1	0.168697	203.023	1203.48	5.8e-125	✓	✓	✓	✓	✓
Acc20627.1	0.506494	576.78	1138.77	9.19e-229	✓	✓	✓	✓	✓
Acc22629.1	0.166062	163.59	985.112	2.05e-147	✓	✓	✓	✓	✓
Acc32727.1	0.276972	255.139	921.173	6.05e-141	✓	✓	✓	✓	✓
Acc20538.1	18.424	14482.7	786.08	4.94e-102	✓	✓	✓	✓	✓
Acc26811.1	0.267219	164.828	616.827	7.17e-113	✓	✓	✓	✓	✓
Acc14348.1	0.488675	289.046	591.489	4.92e-152	✓	✓	✓	✓	✓
Acc20977.1	0.920919	507.167	550.718	5.26e-212	✓	✓	✓	✓	✓
Acc20976.1	0.909938	492.401	541.136	1.1e-210	✓	✓	✓	✓	✓
Acc18497.1	1.38669	575.298	414.872	2.37e-123	✓	✓	✓	✓	✓
Acc32635.1	0.766282	315.17	411.297	6.98e-193	✓	✓	✓	✓	✓
Acc08530.1	0.224406	91.0582	405.774	1.2e-132	✓	✓	✓	✓	✓
Acc03126.1	1.66782	666.929	399.88	1.1e-210	✓	✓	✓	✓	✓
Acc12937.1	1.85371	724.071	390.607	5.05e-193	✓	✓	✓	✓	✓
Acc11893.1	0.180558	67.7941	375.469	4.03e-58	✓	✓	✓	✓	✓
Acc13662.1	0.131983	48.9302	370.731	1.88e-82	✓	✓	✓	✓	✓
Acc33737.1	1.15557	393.231	340.291	6.33e-129	✓	✓	✓	✓	✓
Acc11757.1	0.424634	136.862	322.305	9.88e-155	✓	✓	✓	✓	✓
Acc08616.1	0.187898	48.9548	260.539	8.54e-73	✓	✓	✓	✓	✓
Acc13055.1	0.541145	132.311	244.502	1.95e-134	✓	✓	✓	✓	✓
Acc09507.1	0.399675	96.557	241.589	5.52e-129	✓	✓	✓	✓	✓
Acc29722.1	0.502423	120.131	239.103	1.22e-39	✓	✓	✓	✓	✓
Acc07120.1	0.722233	169.069	234.091	2.21e-87	✓	✓	✓	✓	✓
Acc24592.1	0.349725	76.0462	217.446	3.04e-55	✓	✓	✓	✓	✓
Acc08645.1	0.594594	128.967	216.899	1.15e-121	✓	✓	✓	✓	✓
Acc02787.1	4.06142	879.112	216.454	2.44e-193	✓	✓	✓	✓	✓
Acc10837.1	0.644787	138.384	214.619	8.44e-138	✓	✓	✓	✓	✓
Acc28438.1	4.16642	890.109	213.639	2.59e-173	✓	✓	✓	✓	✓
Acc05465.1	0.227551	48.531	213.275	3.95e-72	✓	✓	✓	✓	✓
Acc32706.1	0.117659	24.2113	205.775	2.24e-53	✓	✓	✓	✓	✓
Acc13618.1	0.16687	34.0041	203.776	3.28e-34	✓	✓	✓	✓	✓
Acc19775.1	0.957889	193.141	201.632	7.38e-204	✓	✓	✓	✓	✓
Acc24030.1	0.39688	76.5319	192.834	1.18e-79	✓	✓	✓	✓	✓
Acc22814.1	0.156175	28.8132	184.493	1.42e-43	✓	✓	✓	✓	✓
Acc28707.1	0.556872	102.399	183.882	4.69e-92	✓	✓	✓	✓	✓
Acc00743.1	0.469978	86.4168	183.874	1.03e-126	✓	✓	✓	✓	✓
Acc06149.1	0.403672	74.0252	183.38	1.29e-48	✓	✓	✓	✓	✓
Acc32633.1	1.92596	332.538	172.661	1.75e-148	✓	✓	✓	✓	✓
Acc16656.1	7.7085	1323.31	171.669	3.29e-197	✓	✓	✓	✓	✓
Acc32636.1	1.04673	176.833	168.938	3.82e-158	✓	✓	✓	✓	✓
Acc08481.1	0.462764	77.9512	168.447	1.74e-117	✓	✓	✓	✓	✓
Acc21623.1	0.41698	66.7545	160.091	1.94e-43	✓	✓	✓	✓	✓
Acc19452.1	1.97806	306.006	154.7	1.7e-81	✓	✓	✓	✓	✓
Acc00504.1	0.25813	38.6115	149.581	1.36e-40	✓	✓	✓	✓	✓
Acc32606.1	0.895265	128.694	143.75	4.54e-107	✓	✓	✓	✓	✓
Acc29730.1	2.136	284.51	133.198	5.78e-136	✓	✓	✓	✓	✓
Acc13781.1	0.744837	99.141	133.104	2.24e-33	✓	✓	✓	✓	✓
Acc32819.1	0.591568	77.8054	131.524	7.79e-73	✓	✓	✓	✓	✓
Acc31197.1	1.81531	212.707	117.174	2.25e-87	✓	✓	✓	✓	✓
Acc06999.1	3.23938	373.783	115.387	3.62e-77	✓	✓	✓	✓	✓
Acc05054.1	0.269069	30.9653	115.083	1.73e-73	✓	✓	✓	✓	✓
Acc01051.1	0.272702	31.0296	113.786	1.48e-36	✓	✓	✓	✓	✓
Acc30673.1	2.22751	244.428	109.731	3.39e-132	✓	✓	✓	✓	✓
Acc30521.1	1.22328	130.695	106.84	2.35e-98	✓	✓	✓	✓	✓
Acc12204.1	0.651027	69.1726	106.251	2.81e-19	✓	✓	✓	✓	✓
Acc22724.1	0.228826	24.2021	105.766	1.46e-33	✓	✓	✓	✓	✓
Acc27102.1	0.332539	35.0322	105.348	7.75e-19	✓	✓	✓	✓	✓
Acc03241.1	1.12363	116.436	103.625	1.36e-94	✓	✓	✓	✓	✓
Acc17983.1	6.93578	699.279	100.822	1.91e-159	✓	✓	✓	✓	✓
Acc00818.1	0.296883	29.6209	99.7731	4.49e-39	✓	✓	✓	✓	✓
Acc16481.1	1.23916	122.359	98.7432	1.36e-38	✓	✓	✓	✓	✓
Acc14490.1	0.578736	56.4794	97.591	4.7e-40	✓	✓	✓	✓	✓
Acc13547.1	0.840417	78.647	93.581	9.14e-53	✓	✓	✓	✓	✓
Acc18574.1	0.607816	55.5747	91.4334	1.77e-59	✓	✓	✓	✓	✓
Acc08232.1	0.584026	51.245	87.7444	4.03e-43	✓	✓	✓	✓	✓
Acc09379.1	1.86212	160.863	86.387	5.43e-110	✓	✓	✓	✓	✓
Acc19900.1	0.997491	85.1379	85.352	2.26e-78	✓	✓	✓	✓	✓
Acc32677.1	10.8249	888.989	82.1247	5.97e-175	✓	✓	✓	✓	✓
Acc28966.1	4.29137	352.206	82.0731	8.37e-168	✓	✓	✓	✓	✓
Acc32338.1	34.449	2783.49	80.8004	9.05e-158	✓	✓	✓	✓	✓
Acc17489.1	2.28735	182.194	79.6532	2.29e-90	✓	✓	✓	✓	✓
Acc03240.1	4.82692	363.19	75.2425	2.25e-107	✓	✓	✓	✓	✓
Acc18860.1	0.686642	51.6246	75.1842	3.51e-63	✓	✓	✓	✓	✓
Acc28025.1	0.285627	20.6981	72.4654	3.38e-36	✓	✓	✓	✓	✓
Acc29785.1	0.348895	25.0708	71.8579	6.78e-31	✓	✓	✓	✓	✓
Acc11784.1	0.785954	55.6934	70.8609	3.6e-95	✓	✓	✓	✓	✓
Acc19908.1	1.16873	82.5338	70.6182	3.71e-76	✓	✓	✓	✓	✓
Acc18829.1	0.399566	28.2126	70.6081	1.13e-37	✓	✓	✓	✓	✓
Acc17281.1	1.2319	85.3417	69.2763	3.72e-108	✓	✓	✓	✓	✓
Acc09579.1	0.660182	43.1098	65.3	3.29e-44	✓	✓	✓	✓	✓
Acc10388.1	0.838529	53.815	64.1778	2.3e-83	✓	✓	✓	✓	✓
Acc03326.1	0.736741	46.2628	62.7939	3.58e-16	✓	✓	✓	✓	✓
Acc25510.1	0.411025	25.638	62.3759	6.64e-39	✓	✓	✓	✓	✓
Acc07161.1	0.653208	39.3876	60.2987	1.14e-59	✓	✓	✓	✓	✓
Acc05749.2	1.11113	66.4733	59.8249	7.33e-71	✓	✓	✓	✓	✓
Acc10774.1	0.451341	26.9656	59.7456	3.7e-32	✓	✓	✓	✓	✓
Acc23102.1	0.624646	36.9218	59.1083	4.79e-44	✓	✓	✓	✓	✓
Acc32767.1	3.27398	193.31	59.0444	1.37e-113	✓	✓	✓	✓	✓
Acc21513.1	14.4337	847.123	58.6907	2.04e-144	✓	✓	✓	✓	✓
Acc20359.1	14.0707	822.41	58.4482	2.05e-163	✓	✓	✓	✓	✓
Acc01837.1	0.381358	22.1502	58.0824	8.5e-17	✓	✓	✓	✓	✓
Acc26887.1	1.00002	56.3824	56.3814	1.3e-37	✓	✓	✓	✓	✓
Acc16578.1	0.866601	47.1252	54.3794	5.44e-38	✓	✓	✓	✓	✓
Acc15874.1	7.67597	416.306	54.2349	1.06e-156	✓	✓	✓	✓	✓
Acc07000.1	4.53348	241.445	53.2581	1.15e-50	✓	✓	✓	✓	✓
Acc14106.1	21.1431	1108.41	52.424	8.61e-148	✓	✓	✓	✓	✓
Acc09329.1	2.63868	137.104	51.9591	3.42e-72	✓	✓	✓	✓	✓
Acc18007.1	5.38753	279.436	51.8672	5.32e-126	✓	✓	✓	✓	✓
Acc18830.1	9.49518	452.912	47.6991	8.23e-137	✓	✓	✓	✓	✓
Acc03919.1	1.27142	60.3617	47.4758	2.74e-24	✓	✓	✓	✓	✓
Acc11030.1	4.33525	205.436	47.3873	3.08e-84	✓	✓	✓	✓	✓
Acc19830.1	0.489615	22.9741	46.9227	7.67e-14	✓	✓	✓	✓	✓
Acc29536.1	0.75616	35.261	46.6317	2.57e-24	✓	✓	✓	✓	✓
Acc18678.1	2.54033	115.568	45.493	8.99e-105	✓	✓	✓	✓	✓
Acc18095.1	1.10055	48.8747	44.4095	1.71e-32	✓	✓	✓	✓	✓
Acc12003.1	0.678984	29.8347	43.9402	1e-30	✓	✓	✓	✓	✓
Acc29120.1	0.786648	34.4958	43.8517	1.52e-55	✓	✓	✓	✓	✓
Acc30862.1	0.583092	25.442	43.6329	1.1e-34	✓	✓	✓	✓	✓
Acc23323.1	0.478901	20.6025	43.0204	8.72e-22	✓	✓	✓	✓	✓
Acc12764.1	2.35945	100.785	42.7153	1.08e-119	✓	✓	✓	✓	✓
Acc24135.1	2.15056	89.5765	41.6527	1.73e-98	✓	✓	✓	✓	✓
Acc32950.1	2.27403	94.7185	41.6523	3.87e-82	✓	✓	✓	✓	✓
Acc23404.1	6.60016	274.109	41.5307	3.08e-108	✓	✓	✓	✓	✓
Acc16695.1	2.05266	84.3848	41.11	2.03e-92	✓	✓	✓	✓	✓
Acc24995.1	151.255	5829.55	38.5412	1.05e-83	✓	✓	✓	✓	✓
Acc24246.1	1.38186	51.4932	37.2638	1.54e-27	✓	✓	✓	✓	✓
Acc11029.1	2.82242	104.183	36.9127	6.7e-76	✓	✓	✓	✓	✓
Acc12838.1	4.09722	150.139	36.6441	2.76e-56	✓	✓	✓	✓	✓
Acc12244.1	0.86398	31.3401	36.2741	4.59e-12	✓	✓	✓	✓	✓
Acc27094.1	753.928	27214.4	36.0968	2.54e-39	✓	✓	✓	✓	✓
Acc20480.1	1.08705	39.1497	36.0147	5.23e-53	✓	✓	✓	✓	✓
Acc26510.1	1.47101	52.8352	35.9177	6.22e-27	✓	✓	✓	✓	✓
Acc25875.1	30.7563	1053.47	34.2522	2.98e-136	✓	✓	✓	✓	✓
Acc10561.1	2.70152	90.3003	33.4257	2.14e-89	✓	✓	✓	✓	✓
Acc13405.1	0.980727	32.4129	33.0499	8.31e-35	✓	✓	✓	✓	✓
Acc19340.1	2.24796	72.9538	32.4533	3.5e-66	✓	✓	✓	✓	✓
Acc09330.1	22.8073	730.468	32.0278	7.18e-127	✓	✓	✓	✓	✓
Acc32300.1	0.717001	22.8078	31.8101	5.76e-13	✓	✓	✓	✓	✓
Acc30069.1	0.75616	24.0296	31.7785	2.48e-16	✓	✓	✓	✓	✓
Acc27771.1	1.22512	38.5398	31.4581	3.08e-20	✓	✓	✓	✓	✓
Acc21759.1	7.22273	225.742	31.2544	2.73e-107	✓	✓	✓	✓	✓
Acc06926.1	8.79833	267.465	30.3995	5.57e-98	✓	✓	✓	✓	✓
Acc11028.1	0.87222	26.3915	30.2579	1.08e-27	✓	✓	✓	✓	✓
Acc04179.1	7.69019	227.063	29.5263	3.69e-129	✓	✓	✓	✓	✓
Acc28889.1	0.753731	22.1656	29.4079	6.68e-33	✓	✓	✓	✓	✓
Acc08328.1	0.748217	21.8776	29.2396	6.47e-29	✓	✓	✓	✓	✓
Acc33424.1	3.79762	109.841	28.9237	1.09e-47	✓	✓	✓	✓	✓
Acc15866.1	1.59817	46.2249	28.9236	4.55e-30	✓	✓	✓	✓	✓
Acc12860.1	13.5019	389.696	28.8622	3.21e-91	✓	✓	✓	✓	✓
Acc21439.1	72.5147	2075.19	28.6175	2.29e-128	✓	✓	✓	✓	✓
Acc02790.1	207.995	5929.22	28.5065	9.72e-84	✓	✓	✓	✓	✓
Acc16330.1	1.54635	43.6101	28.2019	1.17e-46	✓	✓	✓	✓	✓
Acc24310.1	7.90659	222.109	28.0916	2.92e-36	✓	✓	✓	✓	✓
Acc17375.1	0.87794	24.1123	27.4646	4.56e-34	✓	✓	✓	✓	✓
Acc09331.1	2.9151	79.9292	27.419	1.41e-42	✓	✓	✓	✓	✓
Acc19437.1	2.09491	56.6316	27.033	1.71e-22	✓	✓	✓	✓	✓
Acc02409.1	0.905033	24.3167	26.8683	6.04e-15	✓	✓	✓	✓	✓
Acc15805.1	11.6685	308.567	26.4444	6.63e-96	✓	✓	✓	✓	✓
Acc17886.1	1.2854	33.7475	26.2544	7e-21	✓	✓	✓	✓	✓
Acc10048.1	1.59483	41.846	26.2386	1.27e-12	✓	✓	✓	✓	✓
Acc22662.1	0.887249	23.2762	26.2341	3.37e-38	✓	✓	✓	✓	✓
Acc01714.1	2.37173	59.9615	25.2817	3.47e-33	✓	✓	✓	✓	✓
Acc12577.1	1.94896	48.7088	24.9922	1.09e-66	✓	✓	✓	✓	✓
Acc32598.1	4.99398	124.541	24.9382	4.39e-102	✓	✓	✓	✓	✓
Acc22991.1	14.3846	353.297	24.5607	7.51e-113	✓	✓	✓	✓	✓
Acc31620.1	27.0648	661.637	24.4463	3.57e-108	✓	✓	✓	✓	✓
Acc20298.1	17.886	436.677	24.4145	2.57e-90	✓	✓	✓	✓	✓
Acc01742.1	9.56363	232.018	24.2605	1.16e-112	✓	✓	✓	✓	✓
Acc30790.1	2.21846	53.5638	24.1446	3.12e-57	✓	✓	✓	✓	✓
Acc22545.1	40.3977	972.432	24.0715	1.43e-114	✓	✓	✓	✓	✓
Acc25512.1	3.36045	79.6816	23.7116	6.66e-66	✓	✓	✓	✓	✓
Acc28743.1	2.7584	65.1163	23.6066	1.95e-48	✓	✓	✓	✓	✓
Acc09700.1	1.89893	44.4218	23.393	6.42e-15	✓	✓	✓	✓	✓
Acc21404.1	45.5298	1062.47	23.3357	3.83e-116	✓	✓	✓	✓	✓
Acc20575.1	21.9137	502.431	22.9277	1.88e-117	✓	✓	✓	✓	✓
Acc32867.1	94.6632	2157.67	22.7931	3.18e-110	✓	✓	✓	✓	✓
Acc31645.1	7.7509	176.606	22.7852	5.19e-90	✓	✓	✓	✓	✓
Acc21054.1	1.64278	37.1394	22.6077	2.44e-25	✓	✓	✓	✓	✓
Acc04407.1	3.91533	88.1052	22.5027	6.44e-26	✓	✓	✓	✓	✓
Acc15247.1	3.17732	71.224	22.4163	2.58e-55	✓	✓	✓	✓	✓
Acc04620.1	1.02476	21.2025	20.6903	2.98e-49	✓	✓	✓	✓	✓
Acc30052.1	1.24386	25.725	20.6816	3.36e-28	✓	✓	✓	✓	✓
Acc15754.1	8.69345	179.228	20.6164	8.66e-59	✓	✓	✓	✓	✓
Acc26878.1	3.55314	73.0678	20.5643	1.79e-41	✓	✓	✓	✓	✓
Acc11608.1	5.02427	101.526	20.2071	1.05e-69	✓	✓	✓	✓	✓
Acc23537.1	0	19.9885	propylene-teated specific	4.04e-55	✓	✓	✓	✓
Acc05744.1	0	17.6775	propylene-teated specific	5.27e-49	✓	✓	✓	✓
Acc29398.1	0	11.578	propylene-teated specific	1.57e-46	✓	✓	✓	✓
Acc15425.1	0	17.4905	propylene-teated specific	2.87e-42	✓	✓	✓	✓
Acc11718.1	0	10.1171	propylene-teated specific	1.18e-37	✓	✓	✓	✓
Acc00026.1	0	12.7069	propylene-teated specific	1.79e-33	✓	✓	✓	✓
Acc15991.1	0	17.3003	propylene-teated specific	1.42e-32	✓	✓	✓	✓
Acc05955.1	0	17.5522	propylene-teated specific	1.89e-32	✓	✓	✓	✓
Acc29580.1	0	16.7553	propylene-teated specific	3.25e-32	✓	✓	✓	✓
Acc03091.1	0	17.8218	propylene-teated specific	3.51e-32	✓	✓	✓	✓
Acc05929.1	0	11.9702	propylene-teated specific	1.55e-31	✓	✓	✓	✓
Acc03376.1	0	14.8544	propylene-teated specific	1.11e-30	✓	✓	✓	✓
Acc11269.1	0	18.3599	propylene-teated specific	2.53e-29	✓	✓	✓	✓
Acc23338.1	0	13.8205	propylene-teated specific	4.88e-29	✓	✓	✓	✓
Acc22633.1	0	15.1638	propylene-teated specific	1.69e-28	✓	✓	✓	✓
Acc26748.1	0	18.8301	propylene-teated specific	2.29e-28	✓	✓	✓	✓
Acc22635.1	0	14.6709	propylene-teated specific	1.12e-27	✓	✓	✓	✓
Acc06448.1	0	12.2082	propylene-teated specific	4.49e-26	✓	✓	✓	✓
Acc08496.1	0	13.4522	propylene-teated specific	5.3e-26	✓	✓	✓	✓
Acc08727.1	0	19.1889	propylene-teated specific	3.58e-23	✓	✓	✓	✓
Acc17052.1	0	15.3806	propylene-teated specific	2.8e-20	✓	✓	✓	✓
Acc27565.1	0	10.2113	propylene-teated specific	1.75e-19	✓	✓	✓	✓
Acc22634.1	0	10.3636	propylene-teated specific	1.79e-19	✓	✓	✓	✓
Acc29883.1	0	13.0727	propylene-teated specific	1.01e-17	✓	✓	✓	✓
Acc26100.1	0	10.4469	propylene-teated specific	1.73e-17	✓	✓	✓	✓
Acc18143.1	0	14.1822	propylene-teated specific	9.17e-16	✓	✓	✓	✓
Acc12756.1	0	12.3447	propylene-teated specific	1.92e-14	✓	✓	✓	✓
Acc19929.1	0	15.9129	propylene-teated specific	2.25e-14	✓	✓	✓	✓
Acc02825.1	0	14.3544	propylene-teated specific	5.76e-14	✓	✓	✓	✓
Acc00908.1	0	13.2902	propylene-teated specific	2.13e-12	✓	✓	✓	✓
Acc03238.1	0	17.3594	propylene-teated specific	2.72e-12	✓	✓	✓	✓
Acc27960.1	0	15.5062	propylene-teated specific	1.48e-10	✓	✓	✓	✓
Acc01025.1	0	16.1062	propylene-teated specific	1.48e-10	✓	✓	✓	✓
Acc24981.1	0	16.6507	propylene-teated specific	2.5e-09	✓	✓	✓	✓
Acc31198.1	0	12.3192	propylene-teated specific	5.54e-08	✓	✓	✓	✓
Acc02155.1	0	18.7681	propylene-teated specific	2.73e-07	✓	✓	✓	✓
Acc33466.1	0	12.0382	propylene-teated specific	7.17e-07	✓	✓	✓	✓
Acc03261.1	0	12.9991	propylene-teated specific	9.68e-07	✓	✓	✓	✓
Acc27131.1	0	10.8834	propylene-teated specific	1.85e-06	✓	✓	✓	✓
Acc13861.1	0	16.3957	propylene-teated specific	6.5e-06	✓	✓	✓	✓
Acc11592.1	0	11.6131	propylene-teated specific	1.25e-05	✓	✓	✓	✓
Acc30921.1	0	14.0042	propylene-teated specific	2.36e-05	✓	✓	✓	✓
Acc27894.1	0	11.244	propylene-teated specific	3.32e-05	✓	✓	✓	✓
Acc05104.1	0.0517614	10.5551	203.918	3.11e-33	✓	✓	✓	✓
Acc09210.1	0.124004	16.309	131.52	5.74e-36	✓	✓	✓	✓
Acc13545.1	0.191796	15.8416	82.596	1.28e-14	✓	✓	✓	✓
Acc00381.1	0.131868	10.6273	80.5908	1.21e-20	✓	✓	✓	✓
Acc17938.1	0.265649	19.9551	75.1182	1.15e-13	✓	✓	✓	✓
Acc00389.1	0.180912	12.6302	69.8141	8.68e-23	✓	✓	✓	✓
Acc31222.1	0.274412	17.1934	62.6554	1.47e-27	✓	✓	✓	✓
Acc22266.1	0.188665	10.4784	55.5395	2.32e-18	✓	✓	✓	✓
Acc15259.1	0.237157	13.0272	54.9306	5.06e-16	✓	✓	✓	✓
Acc22506.1	0.222662	12.0817	54.2603	7.25e-22	✓	✓	✓	✓
Acc07439.1	0.252219	12.9124	51.1952	2.8e-21	✓	✓	✓	✓
Acc08234.1	0.30259	15.2634	50.4426	4.21e-13	✓	✓	✓	✓
Acc19252.1	0.212477	10.5486	49.646	2.71e-13	✓	✓	✓	✓
Acc06038.1	0.318779	15.4076	48.3331	7.92e-16	✓	✓	✓	✓
Acc28120.1	0.267185	12.7879	47.8616	2.69e-08	✓	✓	✓	✓
Acc24662.1	0.232186	10.909	46.9838	5.25e-19	✓	✓	✓	✓
Acc23635.1	0.358317	14.1655	39.5335	5.77e-07	✓	✓	✓	✓
Acc10520.1	0.2719	10.1854	37.4601	1.42e-06	✓	✓	✓	✓
Acc09449.1	0.417251	15.6036	37.3963	3.06e-30	✓	✓	✓	✓
Acc29629.1	0.414701	14.8981	35.925	2.13e-10	✓	✓	✓	✓
Acc03035.1	0.316595	11.3243	35.7689	2.83e-16	✓	✓	✓	✓
Acc09588.1	0.339044	12.1249	35.762	1.12e-16	✓	✓	✓	✓
Acc15055.1	0.421647	14.9126	35.3674	4.56e-19	✓	✓	✓	✓
Acc26805.1	0.358625	12.0255	33.5323	1.1e-08	✓	✓	✓	✓
Acc21105.1	0.376363	11.9338	31.7083	6.39e-20	✓	✓	✓	✓
Acc26462.1	0.534087	16.4983	30.8907	2.77e-16	✓	✓	✓	✓
Acc32563.1	0.545302	16.2812	29.8573	6.74e-28	✓	✓	✓	✓
Acc21168.1	0.435148	12.8914	29.6253	4.34e-37	✓	✓	✓	✓
Acc21430.1	0.384485	11.2972	29.3826	4.97e-37	✓	✓	✓	✓
Acc27599.1	0.433794	11.5802	26.6951	1.53e-22	✓	✓	✓	✓
Acc07540.1	0.393052	10.2171	25.9943	1.22e-18	✓	✓	✓	✓
Acc14324.1	0.522293	12.7201	24.3544	1.68e-07	✓	✓	✓	✓
Acc07004.1	0.829702	19.2442	23.1941	1.06e-22	✓	✓	✓	✓
Acc32946.1	0.658119	14.8936	22.6305	9.42e-24	✓	✓	✓	✓
Acc21518.1	0.617903	13.9506	22.5773	2.41e-16	✓	✓	✓	✓
Acc01118.1	0.599682	13.4014	22.3475	2.8e-28	✓	✓	✓	✓
Acc10031.1	0.502547	10.3175	20.5303	1.06e-13	✓	✓	✓	✓
Acc04766.1	0.570162	11.4093	20.0105	7.99e-19	✓	✓	✓	✓
Acc12858.1	2.20343	43.5412	19.7606	6.97e-22	✓	✓	✓	✓
Acc21700.1	2.04275	40.1961	19.6775	5.6e-35	✓	✓	✓	✓
Acc07804.1	0.52602	10.1858	19.364	4.76e-12	✓	✓	✓	✓
Acc24309.1	11.474	222.101	19.357	1.54e-33	✓	✓	✓	✓
Acc28852.1	35.6131	688.039	19.3199	7.36e-104	✓	✓	✓	✓
Acc06247.1	0.909306	17.4274	19.1656	9.65e-10	✓	✓	✓	✓
Acc26399.1	19.46	372.698	19.152	6.56e-102	✓	✓	✓	✓
Acc19897.1	0.545469	10.2518	18.7944	3.03e-07	✓	✓	✓	✓
Acc14923.1	1.05906	19.8016	18.6973	7.23e-09	✓	✓	✓	✓
Acc28851.1	10.2892	189.604	18.4276	8.41e-73	✓	✓	✓	✓
Acc09209.1	4.19361	77.2398	18.4185	7.75e-35	✓	✓	✓	✓
Acc04515.1	1.5494	28.4486	18.361	3.14e-52	✓	✓	✓	✓
Acc13109.1	132.184	2422.3	18.3252	1.08e-76	✓	✓	✓	✓
Acc08726.1	5.44551	99.6105	18.2922	7.84e-73	✓	✓	✓	✓
Acc26268.1	3.1138	56.9571	18.2918	4.94e-53	✓	✓	✓	✓
Acc12245.1	0.610632	10.9648	17.9565	0.000123274	✓	✓	✓	✓
Acc10770.1	4.2548	76.2749	17.9268	1.08e-28	✓	✓	✓	✓
Acc22802.1	3.80162	67.6709	17.8005	1.43e-41	✓	✓	✓	✓
Acc14266.1	47.6261	846.869	17.7816	1.8e-103	✓	✓	✓	✓
Acc27707.1	51.1492	902.663	17.6476	2.03e-92	✓	✓	✓	✓
Acc09629.1	1.7079	30.0535	17.5968	1.86e-18	✓	✓	✓	✓
Acc04755.1	11.1786	196.659	17.5924	1.31e-82	✓	✓	✓	✓
Acc05408.1	0.928827	16.3094	17.5591	9.67e-12	✓	✓	✓	✓
Acc06210.1	0.92569	16.1728	17.471	8.48e-27	✓	✓	✓	✓
Acc02702.1	1.67067	29.044	17.3847	3.71e-20	✓	✓	✓	✓
Acc12813.1	0.811455	14.0724	17.3422	3.8e-21	✓	✓	✓	✓
Acc06772.1	0.948258	16.4184	17.3143	1.29e-12	✓	✓	✓	✓
Acc01515.1	9.28738	159.061	17.1266	2.89e-44	✓	✓	✓	✓
Acc03581.1	0.886608	15.1689	17.1089	2.38e-20	✓	✓	✓	✓
Acc20296.1	1.12035	18.7731	16.7564	8.74e-30	✓	✓	✓	✓
Acc27491.1	2.74264	45.7177	16.6692	2.74e-61	✓	✓	✓	✓
Acc15786.1	1.29575	21.5959	16.6667	3.47e-22	✓	✓	✓	✓
Acc02646.1	1.14569	18.8861	16.4845	2.17e-19	✓	✓	✓	✓
Acc05550.1	4.53773	74.3931	16.3944	7.5e-55	✓	✓	✓	✓
Acc07097.1	1.75476	28.5789	16.2865	1.74e-43	✓	✓	✓	✓
Acc22007.1	6.33988	102.512	16.1694	2.62e-83	✓	✓	✓	✓
Acc21100.1	4.9884	80.5431	16.1461	2.15e-64	✓	✓	✓	✓
Acc01882.1	1.12755	18.1043	16.0564	2.86e-23	✓	✓	✓	✓
Acc33378.1	1.49354	23.9153	16.0125	8.83e-32	✓	✓	✓	✓
Acc05216.1	3.34113	52.7989	15.8027	5.64e-61	✓	✓	✓	✓
Acc29877.1	1.59284	25.1017	15.7591	9.02e-25	✓	✓	✓	✓
Acc16781.1	43.4009	683.534	15.7493	1.93e-96	✓	✓	✓	✓
Acc05650.1	1.28397	20.1681	15.7076	1.36e-06	✓	✓	✓	✓
Acc27584.1	11.7183	183.791	15.684	1.09e-44	✓	✓	✓	✓
Acc08150.1	0.802504	12.4138	15.4689	6.27e-25	✓	✓	✓	✓
Acc01807.1	318.85	4920.42	15.4318	3.17e-36	✓	✓	✓	✓
Acc04742.1	4.65675	71.4464	15.3426	1.03e-28	✓	✓	✓	✓
Acc09589.1	0.772868	11.8203	15.2941	3.89e-06	✓	✓	✓	✓
Acc12193.1	1.09488	16.7248	15.2755	5.24e-21	✓	✓	✓	✓
Acc06509.1	3.52412	52.9749	15.0321	1.47e-19	✓	✓	✓	✓
Acc04852.1	10.9989	164.11	14.9205	3.2e-52	✓	✓	✓	✓
Acc14470.1	54.2045	792.158	14.6143	1.24e-90	✓	✓	✓	✓
Acc11890.1	1.16551	17.0162	14.5999	1.7e-12	✓	✓	✓	✓
Acc16770.1	1.26198	18.4006	14.5807	5.77e-22	✓	✓	✓	✓
Acc14214.1	0.865745	12.6212	14.5784	2.49e-12	✓	✓	✓	✓
Acc32543.1	0.797224	11.6223	14.5784	2.21e-05	✓	✓	✓	✓
Acc01115.1	16.3887	237.678	14.5025	1.78e-88	✓	✓	✓	✓
Acc11096.1	152.009	2196.05	14.4469	1.08e-79	✓	✓	✓	✓
Acc05411.1	2.75996	39.8585	14.4417	5.82e-41	✓	✓	✓	✓
Acc17468.1	0.84216	12.161	14.4403	1.6e-10	✓	✓	✓	✓
Acc10170.1	2.44156	35.1614	14.4012	1.9e-31	✓	✓	✓	✓
Acc04255.1	1.57731	22.6649	14.3693	5.24e-12	✓	✓	✓	✓
Acc09686.1	7.96999	114.52	14.3689	1.7e-61	✓	✓	✓	✓
Acc08390.1	78.2888	1116.79	14.265	2.51e-90	✓	✓	✓	✓
Acc15646.1	0.748316	10.5875	14.1484	6.23e-14	✓	✓	✓	✓
Acc11387.1	2.17042	30.3986	14.0058	9.08e-25	✓	✓	✓	✓
Acc19349.1	13.3929	186.838	13.9505	3.46e-82	✓	✓	✓	✓
Acc02647.1	1.86179	25.8475	13.8832	2.29e-48	✓	✓	✓	✓
Acc13546.1	1.43122	19.8271	13.8532	1.22e-12	✓	✓	✓	✓
Acc13705.1	8.94885	123.829	13.8375	2.98e-64	✓	✓	✓	✓
Acc23525.1	4.68759	64.7939	13.8224	1.26e-34	✓	✓	✓	✓
Acc05241.1	2.77561	38.059	13.712	3.01e-34	✓	✓	✓	✓
Acc05348.1	2.30545	31.2216	13.5425	7.27e-27	✓	✓	✓	✓
Acc21106.1	0.916284	12.3535	13.4822	3.67e-16	✓	✓	✓	✓
Acc26088.1	239.061	3170.76	13.2634	1.53e-79	✓	✓	✓	✓
Acc32820.1	0.846574	11.1692	13.1934	2.92e-08	✓	✓	✓	✓
Acc32944.1	10.5278	138.489	13.1546	2.46e-59	✓	✓	✓	✓
Acc08293.1	6.8982	90.7117	13.1501	1.75e-40	✓	✓	✓	✓
Acc05909.1	1.19226	15.6475	13.1242	4.74e-16	✓	✓	✓	✓
Acc00676.1	1.0459	13.6851	13.0845	9e-05	✓	✓	✓	✓
Acc25492.1	8.18575	107.048	13.0774	1.63e-48	✓	✓	✓	✓
Acc12724.1	12.857	167.678	13.0417	9.56e-52	✓	✓	✓	✓
Acc11721.1	13.3471	172.905	12.9545	1.9e-76	✓	✓	✓	✓
Acc32086.1	0.875107	11.1664	12.76	8.52e-11	✓	✓	✓	✓
Acc01770.1	18.8714	239.748	12.7043	4.75e-80	✓	✓	✓	✓
Acc17081.1	4.05017	50.9556	12.5811	3.86e-52	✓	✓	✓	✓
Acc01741.1	30.2251	379.784	12.5652	2.19e-85	✓	✓	✓	✓
Acc07359.1	5.44372	68.0526	12.5011	2.02e-55	✓	✓	✓	✓
Acc33357.1	3.13875	39.0397	12.438	1.22e-24	✓	✓	✓	✓
Acc30255.1	102.33	1272.73	12.4374	1.1e-63	✓	✓	✓	✓
Acc29568.1	18.5071	229.46	12.3985	2e-76	✓	✓	✓	✓
Acc25497.1	88.6692	1099.01	12.3945	8.26e-78	✓	✓	✓	✓
Acc30124.1	5.93856	73.2081	12.3276	8.03e-57	✓	✓	✓	✓
Acc07946.1	2.40855	29.4877	12.2429	1.85e-14	✓	✓	✓	✓
Acc12885.1	1.0877	13.2164	12.1508	6.31e-25	✓	✓	✓	✓
Acc15262.1	4.57345	55.1797	12.0652	7.58e-58	✓	✓	✓	✓
Acc28327.1	1.00517	12.1214	12.059	2.34e-06	✓	✓	✓	✓
Acc05430.1	2.99623	35.9023	11.9825	2.38e-20	✓	✓	✓	✓
Acc21835.1	1.24128	14.8461	11.9603	4.45e-24	✓	✓	✓	✓
Acc28136.1	6.53089	77.9802	11.9402	4.33e-63	✓	✓	✓	✓
Acc06576.1	6.49143	77.2678	11.903	1.05e-19	✓	✓	✓	✓
Acc01806.1	13.5816	161.556	11.8953	9.71e-77	✓	✓	✓	✓
Acc28326.1	1.12629	13.3768	11.8768	1.02e-12	✓	✓	✓	✓
Acc17928.1	4.54867	53.2097	11.6979	5.49e-46	✓	✓	✓	✓
Acc14816.1	4.82034	55.9155	11.5999	1.12e-37	✓	✓	✓	✓
Acc03873.1	1.37206	15.9097	11.5955	7.2e-12	✓	✓	✓	✓
Acc13005.1	2.14042	24.8085	11.5905	2.34e-36	✓	✓	✓	✓
Acc17488.1	2.35172	27.104	11.5251	3.1e-34	✓	✓	✓	✓
Acc10316.1	1.22563	14.1229	11.523	2.69e-21	✓	✓	✓	✓
Acc06142.1	28.9771	332.551	11.4763	8.65e-74	✓	✓	✓	✓
Acc22484.1	6.70894	76.4264	11.3917	2.24e-44	✓	✓	✓	✓
Acc13718.1	4.06488	46.2659	11.3819	6.82e-28	✓	✓	✓	✓
Acc25831.1	1.31305	14.9215	11.364	3.79e-08	✓	✓	✓	✓
Acc02883.1	1.96317	22.3071	11.3628	1.15e-22	✓	✓	✓	✓
Acc27868.1	231.141	2610.95	11.2959	1.35e-65	✓	✓	✓	✓
Acc18051.1	8.10714	91.45	11.2802	4.86e-67	✓	✓	✓	✓
Acc24342.1	13.1324	147.937	11.2651	9.31e-67	✓	✓	✓	✓
Acc13919.1	1.77706	19.9379	11.2196	1.63e-08	✓	✓	✓	✓
Acc28404.1	4.64584	51.6396	11.1152	9.86e-47	✓	✓	✓	✓
Acc19750.1	9.56746	106.258	11.1062	1.27e-61	✓	✓	✓	✓
Acc19954.1	1.16298	12.9041	11.0957	0.000276509	✓	✓	✓	✓
Acc02677.1	3.11966	34.5479	11.0743	1.48e-20	✓	✓	✓	✓
Acc23864.1	132.408	1462.15	11.0428	4.25e-53	✓	✓	✓	✓
Acc19589.1	16.9904	185.505	10.9182	9.96e-65	✓	✓	✓	✓
Acc21563.1	12.7662	138.917	10.8817	7.43e-65	✓	✓	✓	✓
Acc06167.1	4.15205	45.031	10.8455	1.71e-08	✓	✓	✓	✓
Acc25945.1	21.57	232.288	10.769	8.36e-54	✓	✓	✓	✓
Acc27297.1	2.84644	30.6533	10.769	7.52e-27	✓	✓	✓	✓
Acc27401.1	12.5114	134.637	10.7612	2.16e-71	✓	✓	✓	✓
Acc14468.1	44.4073	477.237	10.7468	7.76e-75	✓	✓	✓	✓
Acc20256.1	95.0285	1019.16	10.7248	1.55e-67	✓	✓	✓	✓
Acc11386.1	3.86646	41.0491	10.6167	1.07e-15	✓	✓	✓	✓
Acc03558.1	2.13852	22.6347	10.5843	2.71e-12	✓	✓	✓	✓
Acc14267.1	1.31951	13.5785	10.2905	1.75e-11	✓	✓	✓	✓
Acc15265.1	13.0102	133.468	10.2587	9.1e-49	✓	✓	✓	✓
Acc23042.1	1.20003	12.2693	10.2242	0.0014246	✓	✓	✓	✓
Acc04103.1	2.57441	26.1134	10.1435	8.8e-17	✓	✓	✓	✓
Acc28572.1	1.78111	18.0504	10.1343	1.01e-14	✓	✓	✓	✓
Acc24391.1	42.1877	424.795	10.0692	3.27e-74	✓	✓	✓	✓
Acc09717.1	1.62059	16.2327	10.0166	2.76e-13	✓	✓	✓	✓
Acc21561.1	6.72793	67.3727	10.0139	4.78e-32	✓	✓	✓	✓
Acc00984.1	1.67878	16.8076	10.0118	2.74e-19	✓	✓	✓	✓
Acc29494.1	0	8.15062	propylene-teated specific	3.73e-25	✓	✓	✓
Acc02955.1	0	8.5949	propylene-teated specific	4.92e-20	✓	✓	✓
Acc22503.1	0	5.33565	propylene-teated specific	4.01e-19	✓	✓	✓
Acc11247.1	0	9.38061	propylene-teated specific	3.46e-17	✓	✓	✓
Acc22636.1	0	8.27746	propylene-teated specific	1.39e-16	✓	✓	✓
Acc15488.1	0	6.22976	propylene-teated specific	2.55e-16	✓	✓	✓
Acc26099.1	0	9.47983	propylene-teated specific	3.7e-16	✓	✓	✓
Acc02917.1	0	9.21899	propylene-teated specific	1.81e-15	✓	✓	✓
Acc29913.1	0	7.9165	propylene-teated specific	4.2e-15	✓	✓	✓
Acc06785.1	0	5.46298	propylene-teated specific	7.71e-15	✓	✓	✓
Acc03120.1	0	7.68019	propylene-teated specific	1.01e-14	✓	✓	✓
Acc18076.1	0	9.10453	propylene-teated specific	1.11e-14	✓	✓	✓
Acc32136.1	0	7.63883	propylene-teated specific	1.14e-13	✓	✓	✓
Acc13893.1	0	5.17571	propylene-teated specific	1.19e-13	✓	✓	✓
Acc16287.1	0	7.71174	propylene-teated specific	1.59e-13	✓	✓	✓
Acc03466.1	0	6.06057	propylene-teated specific	1.3e-12	✓	✓	✓
Acc24394.1	0	5.41913	propylene-teated specific	1.32e-12	✓	✓	✓
Acc19749.1	0	6.32301	propylene-teated specific	2.97e-12	✓	✓	✓
Acc32592.1	0	9.65261	propylene-teated specific	4.84e-12	✓	✓	✓
Acc12176.1	0	5.1265	propylene-teated specific	6.22e-12	✓	✓	✓
Acc21390.1	0	7.47284	propylene-teated specific	8.13e-12	✓	✓	✓
Acc01577.1	0	5.54796	propylene-teated specific	2.07e-11	✓	✓	✓
Acc16561.1	0	8.07929	propylene-teated specific	2.15e-11	✓	✓	✓
Acc27290.1	0	6.22834	propylene-teated specific	2.16e-11	✓	✓	✓
Acc28194.1	0	5.3743	propylene-teated specific	3.95e-11	✓	✓	✓
Acc13905.1	0	6.37259	propylene-teated specific	3.15e-09	✓	✓	✓
Acc15486.1	0	6.92789	propylene-teated specific	4.57e-09	✓	✓	✓
Acc28738.1	0	5.25943	propylene-teated specific	3.05e-08	✓	✓	✓
Acc14463.1	0	6.21633	propylene-teated specific	4.45e-08	✓	✓	✓
Acc02741.1	0	6.31686	propylene-teated specific	1.04e-07	✓	✓	✓
Acc03557.1	0	9.61939	propylene-teated specific	1.07e-07	✓	✓	✓
Acc23629.1	0	7.0857	propylene-teated specific	1.52e-07	✓	✓	✓
Acc16539.1	0	6.2273	propylene-teated specific	2.04e-07	✓	✓	✓
Acc15471.1	0	6.18874	propylene-teated specific	2.73e-07	✓	✓	✓
Acc08237.1	0	8.65926	propylene-teated specific	7.12e-07	✓	✓	✓
Acc16302.1	0	6.73017	propylene-teated specific	1.4e-06	✓	✓	✓
Acc23889.1	0	5.33662	propylene-teated specific	1.79e-06	✓	✓	✓
Acc25588.1	0	7.50928	propylene-teated specific	1.88e-06	✓	✓	✓
Acc17007.1	0	5.23925	propylene-teated specific	2.57e-06	✓	✓	✓
Acc18284.1	0	5.56393	propylene-teated specific	4.65e-06	✓	✓	✓
Acc20712.1	0	5.07864	propylene-teated specific	4.81e-06	✓	✓	✓
Acc13057.1	0	5.53023	propylene-teated specific	1.8e-05	✓	✓	✓
Acc03029.1	0	5.36987	propylene-teated specific	2.35e-05	✓	✓	✓
Acc23702.1	0	5.07446	propylene-teated specific	4.41e-05	✓	✓	✓
Acc05905.1	0	7.1021	propylene-teated specific	0.000160446	✓	✓	✓
Acc13763.1	0	5.09442	propylene-teated specific	0.000309943	✓	✓	✓
Acc00230.1	0	5.89469	propylene-teated specific	0.000315081	✓	✓	✓
Acc03112.1	0	7.06643	propylene-teated specific	0.000315704	✓	✓	✓
Acc18496.1	0	5.28731	propylene-teated specific	0.000439381	✓	✓	✓
Acc13860.1	0	9.33207	propylene-teated specific	0.0006098	✓	✓	✓
Acc05506.1	0	8.95331	propylene-teated specific	0.00217414	✓	✓	✓
Acc19104.1	0	9.17849	propylene-teated specific	0.00301167	✓	✓	✓
Acc04672.1	0	6.80591	propylene-teated specific	0.00410918	✓	✓	✓
Acc12243.1	0	6.01569	propylene-teated specific	0.00415681	✓	✓	✓
Acc00433.1	0	9.46723	propylene-teated specific	0.00418621	✓	✓	✓
Acc26093.1	0	5.93024	propylene-teated specific	0.0277853	✓	✓	✓
Acc32492.1	0.0962978	8.0911	84.0217	5.58e-15	✓	✓	✓
Acc06587.1	0.11852	9.51722	80.3003	3.37e-26	✓	✓	✓
Acc06057.1	0.136654	9.64275	70.5635	2.19e-18	✓	✓	✓
Acc23141.1	0.110846	7.64706	68.9879	2.66e-12	✓	✓	✓
Acc25069.1	0.0791489	5.40184	68.2491	2.77e-12	✓	✓	✓
Acc23386.1	0.121639	8.14364	66.9491	1.53e-22	✓	✓	✓
Acc31400.1	0.142663	8.66519	60.7387	1.56e-10	✓	✓	✓
Acc08456.1	0.0926311	5.41792	58.4892	2.28e-10	✓	✓	✓
Acc20968.1	0.105773	5.9864	56.5965	3.29e-10	✓	✓	✓
Acc07054.1	0.109533	5.46263	49.872	1.09e-08	✓	✓	✓
Acc26577.1	0.195091	8.72627	44.7293	3.33e-13	✓	✓	✓
Acc09940.1	0.143189	6.34362	44.3024	7.45e-13	✓	✓	✓
Acc04243.1	0.212032	8.21771	38.757	7.85e-07	✓	✓	✓
Acc12580.1	0.228826	8.59167	37.5467	1.85e-06	✓	✓	✓
Acc32852.1	0.144553	5.09091	35.2183	1.75e-10	✓	✓	✓
Acc18948.1	0.16945	5.6212	33.1731	1.13e-08	✓	✓	✓
Acc17831.1	0.214494	6.75078	31.473	3.71e-08	✓	✓	✓
Acc17579.1	0.275112	8.52652	30.9929	1.23e-34	✓	✓	✓
Acc23612.1	0.208681	6.46036	30.958	7.17e-10	✓	✓	✓
Acc23089.1	0.190005	5.53655	29.139	7.56e-12	✓	✓	✓
Acc17751.1	0.349725	9.53902	27.2758	1.14e-07	✓	✓	✓
Acc13951.1	0.190208	5.18771	27.274	9.51e-12	✓	✓	✓
Acc15779.1	0.248198	6.70376	27.0098	1.27e-11	✓	✓	✓
Acc24416.1	0.236168	6.31799	26.7521	9.71e-07	✓	✓	✓
Acc25587.1	0.242005	6.39394	26.4207	0.000216009	✓	✓	✓
Acc27419.1	0.242072	6.18916	25.5674	8.08e-07	✓	✓	✓
Acc13301.1	0.238662	6.03396	25.2824	1.84e-06	✓	✓	✓
Acc01914.1	0.286118	6.37655	22.2864	1.46e-11	✓	✓	✓
Acc31016.1	0.36662	8.11245	22.1277	2.46e-06	✓	✓	✓
Acc11606.1	0.258229	5.59063	21.6499	1.29e-06	✓	✓	✓
Acc21639.1	0.323036	6.99307	21.6479	2.64e-11	✓	✓	✓
Acc09018.1	0.352847	7.43168	21.062	0.00171752	✓	✓	✓
Acc04893.1	0.245696	5.0784	20.6694	4.13e-08	✓	✓	✓
Acc30895.1	0.509625	9.29046	18.23	0.000209312	✓	✓	✓
Acc08653.1	0.350174	6.36668	18.1815	1.72e-05	✓	✓	✓
Acc16669.1	0.513588	9.15333	17.8223	0.00561152	✓	✓	✓
Acc16197.1	0.337394	6.00465	17.7972	0.00561264	✓	✓	✓
Acc30544.1	0.388147	6.7523	17.3963	8.05e-21	✓	✓	✓
Acc13748.1	0.354047	5.97083	16.8645	1.74e-06	✓	✓	✓
Acc07044.1	0.392647	6.57896	16.7554	7.14e-07	✓	✓	✓
Acc02956.1	0.619582	9.93604	16.0367	6.8e-06	✓	✓	✓
Acc01690.1	0.339295	5.08759	14.9946	1.26e-05	✓	✓	✓
Acc18006.1	0.353943	5.24014	14.805	1.57e-06	✓	✓	✓
Acc30498.1	0.590205	8.71308	14.7628	1.23e-08	✓	✓	✓
Acc30979.1	0.450396	6.64674	14.7576	9.47e-11	✓	✓	✓
Acc22338.1	0.350604	5.11621	14.5926	3.4e-13	✓	✓	✓
Acc17914.1	0.348921	5.07789	14.5531	1.62e-07	✓	✓	✓
Acc02785.1	0.561213	7.94586	14.1584	7.02e-07	✓	✓	✓
Acc29310.1	0.679905	9.46053	13.9145	2.12e-09	✓	✓	✓
Acc08626.1	0.468224	6.48876	13.8582	3.01e-11	✓	✓	✓
Acc17702.1	0.551922	7.64269	13.8474	3.33e-07	✓	✓	✓
Acc03624.1	0.56215	7.61055	13.5383	6.82e-07	✓	✓	✓
Acc05392.1	0.389541	5.21134	13.3782	0.00231463	✓	✓	✓
Acc31075.1	0.546846	7.13786	13.0528	2.35e-06	✓	✓	✓
Acc31638.1	0.559545	7.24166	12.9421	2.15e-10	✓	✓	✓
Acc12015.1	0.462973	5.97279	12.9009	4.44e-09	✓	✓	✓
Acc33616.1	0.530701	6.82174	12.8542	0.001273	✓	✓	✓
Acc32544.1	0.592783	7.615	12.8462	3.94e-05	✓	✓	✓
Acc08685.1	0.626015	7.91167	12.6382	3.25e-11	✓	✓	✓
Acc20915.1	0.537938	6.33684	11.7799	0.00728476	✓	✓	✓
Acc16505.1	0.760249	8.88206	11.6831	1.04e-12	✓	✓	✓
Acc12635.1	0.490415	5.70295	11.6288	0.000158617	✓	✓	✓
Acc00408.1	0.519796	5.97539	11.4956	0.00308269	✓	✓	✓
Acc06238.1	0.813857	9.25467	11.3714	2.6e-15	✓	✓	✓
Acc26341.1	0.492392	5.54063	11.2525	4.93e-08	✓	✓	✓
Acc04459.1	0.870652	9.78032	11.2333	1.18e-12	✓	✓	✓
Acc06627.1	0.717001	7.72598	10.7754	0.000646155	✓	✓	✓
Acc17586.1	0.518054	5.57363	10.7588	3.5e-08	✓	✓	✓
Acc16971.1	0.542423	5.66978	10.4527	2.4e-09	✓	✓	✓
Acc25105.1	0.804351	8.3991	10.4421	1.17e-05	✓	✓	✓
Acc13976.1	0.86366	8.90173	10.307	0.00110303	✓	✓	✓
Acc16621.1	0.682342	6.83251	10.0133	1.54e-09	✓	✓	✓
Acc20941.1	3.12661	31.2425	9.99246	6.97e-32	✓	✓	✓
Acc33071.1	2.55539	25.4946	9.97682	4.74e-42	✓	✓	✓
Acc19032.1	14.0983	140.579	9.97135	2.68e-26	✓	✓	✓
Acc23856.1	1.99605	19.8305	9.93489	2.54e-21	✓	✓	✓
Acc27909.1	0.559148	5.55337	9.93184	0.000869327	✓	✓	✓
Acc11583.1	1.17275	11.6245	9.91217	8.05e-13	✓	✓	✓
Acc23209.1	18.9472	187.552	9.89867	8.23e-65	✓	✓	✓
Acc01997.1	0.978192	9.66742	9.88295	4.94e-08	✓	✓	✓
Acc19905.1	1.67278	16.5164	9.87358	1.45e-06	✓	✓	✓
Acc31663.1	212.839	2096.03	9.84796	7.97e-62	✓	✓	✓
Acc02648.1	5.0729	49.7169	9.80047	7.97e-61	✓	✓	✓
Acc20247.1	62.4641	611.459	9.78896	2.34e-66	✓	✓	✓
Acc29302.1	23.465	228.569	9.74084	8.51e-67	✓	✓	✓
Acc08377.1	5.70109	55.4497	9.72615	2.14e-43	✓	✓	✓
Acc31209.1	1.46754	14.1728	9.65751	2.1e-12	✓	✓	✓
Acc15689.1	0.594047	5.73591	9.65565	2.27e-10	✓	✓	✓
Acc03418.1	87.8352	844.605	9.61579	1.3e-59	✓	✓	✓
Acc03335.1	4.95268	47.515	9.59379	1.03e-24	✓	✓	✓
Acc09327.1	0.62974	6.03875	9.58927	1.42e-05	✓	✓	✓
Acc25950.1	0.733349	7.00405	9.55078	2.35e-07	✓	✓	✓
Acc06030.1	6.18981	59.0214	9.53525	1.39e-38	✓	✓	✓
Acc16826.1	0.556695	5.29253	9.50706	1.39e-07	✓	✓	✓
Acc01905.1	1.45458	13.7905	9.48077	1.8e-14	✓	✓	✓
Acc25728.1	1.19594	11.2907	9.44084	4.62e-05	✓	✓	✓
Acc14935.1	1.00262	9.44303	9.41834	6.92e-07	✓	✓	✓
Acc19192.1	2.9445	27.4662	9.32798	3.09e-25	✓	✓	✓
Acc12547.1	6.33345	58.5648	9.2469	3.81e-17	✓	✓	✓
Acc17421.1	0.594563	5.49462	9.24145	0.0302473	✓	✓	✓
Acc10305.1	2.94483	27.2025	9.23739	3.04e-28	✓	✓	✓
Acc31033.1	48.3854	446.555	9.22913	2.59e-72	✓	✓	✓
Acc13222.1	0.935201	8.61027	9.20687	3.98e-11	✓	✓	✓
Acc01228.1	1.53537	14.0861	9.17437	1.3e-15	✓	✓	✓
Acc05820.1	1.1102	10.173	9.16318	6.21e-09	✓	✓	✓
Acc29891.1	0.550355	5.03959	9.15698	1.85e-07	✓	✓	✓
Acc20118.1	17.5961	161.109	9.15594	3.34e-67	✓	✓	✓
Acc32142.1	0.948865	8.67865	9.14635	7.27e-13	✓	✓	✓
Acc24843.1	0.573616	5.20475	9.07358	1.32e-12	✓	✓	✓
Acc03195.1	0.825796	7.48352	9.06219	7.95e-05	✓	✓	✓
Acc24409.1	0.683098	6.17916	9.04579	0.00189393	✓	✓	✓
Acc08443.1	1.85473	16.7271	9.01865	7.03e-18	✓	✓	✓
Acc17284.1	61.9126	557.638	9.00685	1.03e-64	✓	✓	✓
Acc06277.1	9.80578	88.0905	8.98353	1.55e-67	✓	✓	✓
Acc08141.1	3.47696	31.1006	8.94477	1.29e-36	✓	✓	✓
Acc09647.1	0.574594	5.12635	8.92169	1.14e-05	✓	✓	✓
Acc25256.1	6.75114	60.1385	8.9079	1.05e-37	✓	✓	✓
Acc19030.1	5.89154	52.4122	8.89618	4.98e-11	✓	✓	✓
Acc10566.1	55.1403	489.675	8.88052	7.15e-60	✓	✓	✓
Acc23552.1	62.9859	558.32	8.86421	2.99e-60	✓	✓	✓
Acc07254.1	0.65792	5.81903	8.84458	1.63e-09	✓	✓	✓
Acc20125.1	1.12243	9.92524	8.84268	0.00061326	✓	✓	✓
Acc01390.2	1.27991	11.3126	8.83858	6.48e-09	✓	✓	✓
Acc04318.1	376.315	3314.13	8.8068	7.15e-60	✓	✓	✓
Acc04542.1	92.9353	818.292	8.80497	6.49e-53	✓	✓	✓
Acc02578.1	1.2888	11.3157	8.78004	1.36e-10	✓	✓	✓
Acc33031.1	4.63138	40.6306	8.7729	3.22e-17	✓	✓	✓
Acc19382.1	1.17585	10.3116	8.76948	1.42e-13	✓	✓	✓
Acc10956.1	1.10218	9.66261	8.76686	8.82e-09	✓	✓	✓
Acc28759.1	141	1235.24	8.76054	7.06e-52	✓	✓	✓
Acc04505.1	1.1461	9.97674	8.70492	7.75e-10	✓	✓	✓
Acc08268.1	6.98269	60.7735	8.70345	7.19e-10	✓	✓	✓
Acc23402.1	21.5116	186.997	8.69285	1.51e-50	✓	✓	✓
Acc19438.1	5.08323	44.0699	8.66966	2.73e-13	✓	✓	✓
Acc16882.1	0.693619	6.01271	8.6686	0.000846393	✓	✓	✓
Acc15395.1	4.30818	37.27	8.65097	1.53e-24	✓	✓	✓
Acc24893.1	16.2416	140.481	8.64948	2e-50	✓	✓	✓
Acc08732.1	2.11458	18.2748	8.64229	4.48e-21	✓	✓	✓
Acc10698.1	2.84454	24.5434	8.62825	8.97e-34	✓	✓	✓
Acc24949.1	0.907483	7.82355	8.62115	4.77e-12	✓	✓	✓
Acc22104.1	44.5692	383.438	8.6032	2.51e-64	✓	✓	✓
Acc03043.1	3.48182	29.9182	8.5927	4.15e-41	✓	✓	✓
Acc13589.1	21.0883	180.833	8.57505	4.85e-66	✓	✓	✓
Acc27529.1	31.3552	267.873	8.54317	8.61e-65	✓	✓	✓
Acc01575.1	29.1997	248.951	8.52583	3.99e-54	✓	✓	✓
Acc06898.1	5.02068	42.6728	8.49941	1.14e-35	✓	✓	✓
Acc24304.1	2.25128	19.0469	8.46047	4.75e-32	✓	✓	✓
Acc21811.1	0.971067	8.21433	8.45908	0.000864985	✓	✓	✓
Acc18940.1	4.69511	39.5268	8.41871	1.03e-17	✓	✓	✓
Acc25841.1	10.453	87.951	8.41393	1.88e-44	✓	✓	✓
Acc28309.1	3.19856	26.8848	8.40528	2.74e-21	✓	✓	✓
Acc10135.1	1.8704	15.7201	8.40464	0.000827877	✓	✓	✓
Acc06321.1	7.39021	61.8801	8.37326	2.23e-31	✓	✓	✓
Acc00618.1	1.2337	10.3157	8.3616	6.7e-15	✓	✓	✓
Acc16522.1	1.94951	16.2015	8.31054	5.21e-13	✓	✓	✓
Acc22736.1	7.96025	66.074	8.30049	3.88e-35	✓	✓	✓
Acc19674.1	11.1073	92.184	8.29941	1.04e-57	✓	✓	✓
Acc00906.1	13.3183	110.519	8.29831	1.72e-61	✓	✓	✓
Acc33511.1	1.03117	8.51183	8.25456	1.53e-09	✓	✓	✓
Acc21418.1	3.65572	30.0963	8.23267	7.76e-22	✓	✓	✓
Acc30164.1	1.63057	13.4155	8.22747	7.05e-06	✓	✓	✓
Acc27456.1	21.1927	173.546	8.18896	5.9e-58	✓	✓	✓
Acc06203.1	8.31285	68.0711	8.18866	5.17e-45	✓	✓	✓
Acc09420.1	0.769651	6.29969	8.18514	1.08e-08	✓	✓	✓
Acc20484.1	1.37339	11.2362	8.18135	2.53e-28	✓	✓	✓
Acc18937.1	6.52156	53.3202	8.17599	7.07e-23	✓	✓	✓
Acc00760.1	32.5154	265.653	8.17007	1.28e-63	✓	✓	✓
Acc19028.1	1.63205	13.3058	8.15283	0.00062248	✓	✓	✓
Acc19031.1	4.84102	39.38	8.13465	2.07e-08	✓	✓	✓
Acc18564.1	0.695082	5.65259	8.13227	0.0348455	✓	✓	✓
Acc09955.1	3.53777	28.7298	8.12089	3.55e-11	✓	✓	✓
Acc23523.1	2.76964	22.194	8.01332	1.09e-29	✓	✓	✓
Acc29866.1	0.872302	6.97517	7.99628	0.0304159	✓	✓	✓
Acc15528.1	1.39724	11.1405	7.97326	3.76e-06	✓	✓	✓
Acc19029.1	5.45844	43.4488	7.95992	2.78e-09	✓	✓	✓
Acc15041.1	51.7262	409.872	7.92387	3.83e-39	✓	✓	✓
Acc10197.1	0.821998	6.50886	7.91834	4.11e-09	✓	✓	✓
Acc03760.1	0.675777	5.34802	7.91388	0.000373364	✓	✓	✓
Acc28657.1	1.96744	15.4288	7.84207	3.75e-06	✓	✓	✓
Acc21415.1	17.5428	137.494	7.83764	2.56e-25	✓	✓	✓
Acc24874.1	0.724862	5.67374	7.82734	0.000362515	✓	✓	✓
Acc24854.1	2.23854	17.5106	7.82235	4.03e-09	✓	✓	✓
Acc24648.1	6.31982	49.4151	7.81907	1.56e-12	✓	✓	✓
Acc29442.1	10.3247	80.6381	7.81019	1.97e-30	✓	✓	✓
Acc01872.1	11.7358	91.5507	7.80096	2.93e-49	✓	✓	✓
Acc02670.1	6.61422	51.4674	7.78133	1.38e-29	✓	✓	✓
Acc18180.1	3.69566	28.7337	7.77498	2.91e-28	✓	✓	✓
Acc07110.1	12.58	97.7744	7.77223	6.13e-51	✓	✓	✓
Acc01510.1	0.87107	6.75888	7.75928	0.000380879	✓	✓	✓
Acc19348.1	1.33374	10.3472	7.75806	1.56e-13	✓	✓	✓
Acc08031.1	9.98748	77.4669	7.75641	2.56e-52	✓	✓	✓
Acc05040.1	1.25094	9.63013	7.69829	5.95e-16	✓	✓	✓
Acc08063.1	211.636	1627.39	7.6896	2.79e-47	✓	✓	✓
Acc14706.1	0.949676	7.29829	7.68503	6.03e-06	✓	✓	✓
Acc23929.1	7.63295	58.5811	7.67476	1.51e-50	✓	✓	✓
Acc23823.1	2.19022	16.71	7.62938	7.49e-07	✓	✓	✓
Acc15136.1	1.46918	11.1063	7.55951	4.49e-06	✓	✓	✓
Acc23182.1	5.58151	42.1475	7.55128	8.14e-43	✓	✓	✓
Acc29032.1	2.29829	17.348	7.54824	3.77e-35	✓	✓	✓
Acc06412.1	25.8621	195.034	7.5413	2.46e-49	✓	✓	✓
Acc29728.1	0.776601	5.84231	7.52293	1.39e-07	✓	✓	✓
Acc20373.1	2.73093	20.537	7.52014	1.62e-18	✓	✓	✓
Acc14569.1	19.0755	143.347	7.5147	7.67e-46	✓	✓	✓
Acc15280.1	14.3952	107.958	7.49958	5.09e-30	✓	✓	✓
Acc32990.1	1.53509	11.4973	7.48964	3.12e-10	✓	✓	✓
Acc17697.1	0.984945	7.37222	7.48491	1.34e-13	✓	✓	✓
Acc02873.1	3.64854	27.2914	7.4801	2.86e-21	✓	✓	✓
Acc18034.1	2.96113	22.1364	7.47567	8e-21	✓	✓	✓
Acc15285.1	11.0067	82.1235	7.46123	2.94e-36	✓	✓	✓
Acc28760.1	2.99495	22.3196	7.45243	6.11e-21	✓	✓	✓
Acc28389.1	0.881226	6.55911	7.44316	2.76e-09	✓	✓	✓
Acc28869.1	12.7251	94.5429	7.42962	9.56e-46	✓	✓	✓
Acc13156.1	4.90779	36.2854	7.39343	4.8e-25	✓	✓	✓
Acc14162.1	3.96257	29.2718	7.38708	4.61e-11	✓	✓	✓
Acc30263.1	10.6633	78.5434	7.36574	6.22e-54	✓	✓	✓
Acc14287.1	3.20117	23.5216	7.34783	4.66e-06	✓	✓	✓
Acc12130.1	3.78754	27.7257	7.32024	1.12e-09	✓	✓	✓
Acc09965.1	1.31057	9.56442	7.29794	3.3e-13	✓	✓	✓
Acc07586.1	2.27481	16.5739	7.28585	0.00300768	✓	✓	✓
Acc11819.1	5.44123	39.6273	7.28278	7.15e-14	✓	✓	✓
Acc06287.1	3.33945	24.2589	7.26432	5.06e-23	✓	✓	✓
Acc17888.1	68.0347	493.74	7.25717	2.99e-55	✓	✓	✓
Acc23639.1	4.98903	36.1034	7.23656	2.18e-12	✓	✓	✓
Acc11666.1	2.65299	19.1391	7.21415	1.46e-18	✓	✓	✓
Acc00011.1	54.4382	392.609	7.21201	1.91e-54	✓	✓	✓
Acc23839.1	1.97047	14.1883	7.20046	7.4e-11	✓	✓	✓
Acc09214.1	5.54043	39.8277	7.18857	3.28e-37	✓	✓	✓
Acc13177.1	5.93938	42.6591	7.18241	1.35e-35	✓	✓	✓
Acc30350.1	22.9553	164.855	7.18156	1.64e-25	✓	✓	✓
Acc29514.1	4.55452	32.6849	7.17636	4.37e-26	✓	✓	✓
Acc15135.1	2.58409	18.5362	7.17322	1.94e-17	✓	✓	✓
Acc33359.1	3.6884	26.4483	7.17066	1.71e-21	✓	✓	✓
Acc14173.1	8.33323	59.3527	7.12242	2.54e-31	✓	✓	✓
Acc19657.1	222.668	1585.64	7.1211	2.61e-55	✓	✓	✓
Acc01513.1	26.3975	187.602	7.1068	7.46e-44	✓	✓	✓
Acc02391.1	25.7848	182.566	7.08036	1.01e-38	✓	✓	✓
Acc03233.1	0.811532	5.73758	7.07005	4.53e-06	✓	✓	✓
Acc19654.1	8.67162	61.1826	7.0555	4.18e-56	✓	✓	✓
Acc04750.1	155.22	1092.14	7.03605	2.47e-47	✓	✓	✓
Acc25161.1	1.76337	12.3923	7.02763	7.53e-08	✓	✓	✓
Acc25720.1	1.50004	10.5393	7.02601	8.56e-14	✓	✓	✓
Acc01743.1	3.4291	24.0438	7.01171	4.79e-08	✓	✓	✓
Acc28077.1	1.1193	7.84561	7.00938	0.000158796	✓	✓	✓
Acc08252.1	4.3789	30.4711	6.95862	2.97e-21	✓	✓	✓
Acc01692.1	0.89855	6.25059	6.95631	3.06e-07	✓	✓	✓
Acc07286.1	0.856721	5.94858	6.94343	2.04e-07	✓	✓	✓
Acc18827.1	3.19605	22.1159	6.91977	1.47e-15	✓	✓	✓
Acc32472.1	0.937745	6.48722	6.91789	2.21e-06	✓	✓	✓
Acc04906.1	1.86107	12.8628	6.91153	9.57e-09	✓	✓	✓
Acc04359.1	1.27164	8.78011	6.90458	0.00646072	✓	✓	✓
Acc12106.1	2.64408	18.2417	6.89909	8.16e-16	✓	✓	✓
Acc02125.1	3.14016	21.659	6.89741	3.95e-17	✓	✓	✓
Acc28658.1	3.63948	25.0762	6.89006	3.71e-09	✓	✓	✓
Acc33143.1	185.875	1275.87	6.86414	3.32e-41	✓	✓	✓
Acc10617.1	31.964	219.238	6.85891	2.07e-47	✓	✓	✓
Acc22550.1	1.15138	7.87321	6.83807	8.46e-07	✓	✓	✓
Acc28263.1	2.11059	14.3991	6.8223	6.19e-07	✓	✓	✓
Acc10049.1	26.6021	181.19	6.81114	3.8e-30	✓	✓	✓
Acc05306.1	3.24187	22.0046	6.78765	2.08e-20	✓	✓	✓
Acc32143.1	21.0771	143.014	6.78527	1.86e-45	✓	✓	✓
Acc06566.1	6.95643	47.1639	6.7799	1.06e-25	✓	✓	✓
Acc01367.1	8.39626	56.8985	6.77665	5.65e-51	✓	✓	✓
Acc18597.1	11.9177	80.6575	6.76786	5.21e-37	✓	✓	✓
Acc05702.1	2.27188	15.375	6.76752	5.75e-23	✓	✓	✓
Acc32624.1	1.54702	10.455	6.75813	2.24e-08	✓	✓	✓
Acc23330.1	328.399	2215.93	6.74769	1.75e-27	✓	✓	✓
Acc20323.1	1.75208	11.7485	6.70546	0.00700796	✓	✓	✓
Acc10666.1	1.60454	10.7519	6.70095	1.54e-16	✓	✓	✓
Acc18768.1	27.3441	182.524	6.67508	1.79e-52	✓	✓	✓
Acc04697.1	5.57353	37.1744	6.66982	2.4e-21	✓	✓	✓
Acc25052.1	20.9171	139.266	6.65802	5.51e-53	✓	✓	✓
Acc32825.1	3.65638	24.3205	6.65151	6.57e-21	✓	✓	✓
Acc05781.1	2.31659	15.3918	6.64418	1.82e-12	✓	✓	✓
Acc17615.1	1.61081	10.7001	6.6427	0.00012923	✓	✓	✓
Acc16102.1	7.30226	48.4909	6.64053	5.33e-23	✓	✓	✓
Acc18096.1	0.76866	5.10325	6.63916	4.58e-08	✓	✓	✓
Acc11766.1	2.84558	18.8458	6.62283	7.14e-13	✓	✓	✓
Acc21762.1	1.23622	8.17687	6.61441	0.0027082	✓	✓	✓
Acc23267.1	4.47147	29.5518	6.60896	1.15e-24	✓	✓	✓
Acc02110.1	2.02307	13.3307	6.58934	6.59e-19	✓	✓	✓
Acc09945.1	1.45538	9.58566	6.58634	3.55e-18	✓	✓	✓
Acc28808.1	1.51993	10.0084	6.58478	1.53e-15	✓	✓	✓
Acc07103.1	1.16284	7.65334	6.58158	0.00883052	✓	✓	✓
Acc23239.1	11.1338	73.2327	6.57752	2.76e-37	✓	✓	✓
Acc22787.1	2.6563	17.4296	6.56162	9.73e-08	✓	✓	✓
Acc12789.1	1.95962	12.7859	6.5247	2.86e-12	✓	✓	✓
Acc03254.1	1.49747	9.75488	6.51423	2.1e-19	✓	✓	✓
Acc28699.1	1.46739	9.46865	6.45269	0.0110659	✓	✓	✓
Acc28947.1	10.4602	67.4831	6.45141	1.93e-40	✓	✓	✓
Acc28134.1	0.99746	6.43071	6.44708	5.93e-08	✓	✓	✓
Acc18252.1	1.80949	11.6556	6.44139	5.79e-06	✓	✓	✓
Acc04331.1	3.43075	22.0231	6.41932	9.5e-25	✓	✓	✓
Acc00679.1	0.963227	6.16547	6.40085	6.11e-16	✓	✓	✓
Acc33072.1	39.5404	252.984	6.3981	7.8e-51	✓	✓	✓
Acc13870.1	37.619	240.527	6.39376	2.47e-46	✓	✓	✓
Acc17734.1	2.57222	16.417	6.38242	1.65e-06	✓	✓	✓
Acc32010.1	12.1471	77.4184	6.37342	1.98e-39	✓	✓	✓
Acc15548.1	58.1235	370.363	6.37201	5.41e-49	✓	✓	✓
Acc30869.1	81.3214	518.107	6.3711	3e-47	✓	✓	✓
Acc08905.1	1.61383	10.2732	6.36572	2.76e-06	✓	✓	✓
Acc00441.1	5.45808	34.7424	6.36531	1.88e-16	✓	✓	✓
Acc23615.1	5.52718	35.142	6.35803	6.34e-32	✓	✓	✓
Acc04352.1	1.91682	12.1799	6.35425	3.16e-11	✓	✓	✓
Acc14627.1	1.82044	11.5312	6.33433	0.000217507	✓	✓	✓
Acc05676.1	0.92004	5.80985	6.31478	7.52e-08	✓	✓	✓
Acc15475.1	4.41556	27.8721	6.31224	8.22e-14	✓	✓	✓
Acc03186.1	9.60038	60.583	6.31048	1.11e-41	✓	✓	✓
Acc06350.1	8.02336	50.4942	6.2934	1.12e-22	✓	✓	✓
Acc19097.1	1.76136	11.072	6.28602	5.8e-11	✓	✓	✓
Acc10726.1	1.8625	11.7066	6.2854	4.58e-20	✓	✓	✓
Acc04258.1	1.20971	7.60236	6.28447	1.44e-07	✓	✓	✓
Acc24153.1	2.8645	17.9672	6.27239	1.04e-10	✓	✓	✓
Acc05414.1	2.51549	15.7565	6.26378	1.6e-11	✓	✓	✓
Acc22026.1	2.34318	14.6491	6.2518	4.95e-07	✓	✓	✓
Acc30035.1	2.85812	17.7856	6.22282	1.16e-08	✓	✓	✓
Acc17473.1	12.6168	78.4859	6.22075	4.19e-39	✓	✓	✓
Acc31561.1	3.75922	23.3649	6.21536	2.05e-12	✓	✓	✓
Acc06539.1	2.99517	18.608	6.21268	2.37e-16	✓	✓	✓
Acc06145.1	17.5393	108.832	6.20505	1.2e-43	✓	✓	✓
Acc20961.1	9.19641	56.9454	6.19214	4.97e-25	✓	✓	✓
Acc20991.1	5.19809	32.1362	6.18231	3.55e-11	✓	✓	✓
Acc19611.1	182.893	1130.57	6.18162	4.85e-47	✓	✓	✓
Acc23329.1	1.51605	9.35715	6.17207	8.92e-06	✓	✓	✓
Acc14246.1	5.86085	36.1575	6.16933	5.02e-17	✓	✓	✓
Acc24738.1	1.19313	7.35033	6.16053	3.37e-11	✓	✓	✓
Acc30489.1	6.21426	38.2567	6.15627	1.95e-27	✓	✓	✓
Acc20819.1	8.14707	50.0745	6.14632	7.28e-30	✓	✓	✓
Acc25773.1	10.3607	63.5951	6.13811	3.82e-29	✓	✓	✓
Acc11097.1	29.2679	179.225	6.12359	6.52e-41	✓	✓	✓
Acc26206.1	14.4226	88.1505	6.11196	3.95e-47	✓	✓	✓
Acc05239.2	16.3234	99.7422	6.11039	5.06e-41	✓	✓	✓
Acc19084.1	32.1074	196.066	6.10655	3.53e-49	✓	✓	✓
Acc15096.1	2.58917	15.7939	6.09998	6.36e-12	✓	✓	✓
Acc18144.1	2.5726	15.6909	6.09924	5.15e-17	✓	✓	✓
Acc04130.1	2.2601	13.7796	6.09689	1.93e-31	✓	✓	✓
Acc12110.1	2.03174	12.3766	6.0916	6.95e-23	✓	✓	✓
Acc10106.1	0.909715	5.54126	6.09121	5.79e-11	✓	✓	✓
Acc31199.1	1.87397	11.4014	6.08406	2.89e-09	✓	✓	✓
Acc28891.1	5.1815	31.4811	6.07568	1.16e-17	✓	✓	✓
Acc09089.1	1.09205	6.63019	6.07131	5.42e-06	✓	✓	✓
Acc05250.1	3.07396	18.6538	6.06834	3.16e-08	✓	✓	✓
Acc21487.1	1.12225	6.79054	6.0508	9.34e-05	✓	✓	✓
Acc28012.1	1.14992	6.95077	6.04459	1.49e-08	✓	✓	✓
Acc07400.1	7.55888	45.6859	6.044	6.47e-19	✓	✓	✓
Acc19672.1	9.94546	60.0737	6.04031	1.31e-25	✓	✓	✓
Acc02438.1	17.5137	105.719	6.0364	2.5e-40	✓	✓	✓
Acc26227.1	16.7811	101.263	6.03434	6.83e-23	✓	✓	✓
Acc29868.1	3.97869	24.0085	6.03428	5.36e-18	✓	✓	✓
Acc11098.1	1.70549	10.2903	6.03361	9.58e-08	✓	✓	✓
Acc05381.1	24.8352	149.404	6.0158	5.83e-47	✓	✓	✓
Acc21452.1	99.3149	597.125	6.01245	1.25e-46	✓	✓	✓
Acc01821.1	21.3854	128.483	6.00797	7.85e-35	✓	✓	✓
Acc15709.1	37.1037	222.726	6.0028	1.27e-41	✓	✓	✓
Acc05288.1	18.8268	112.472	5.97405	1.6e-38	✓	✓	✓
Acc12249.1	10.4262	62.0745	5.95369	7.77e-36	✓	✓	✓
Acc19253.1	7.943	47.2423	5.94766	2.14e-16	✓	✓	✓
Acc32331.1	2.5712	15.2764	5.94133	2.22e-17	✓	✓	✓
Acc22977.1	18.1363	107.502	5.92743	6.47e-45	✓	✓	✓
Acc07450.1	49.8163	294.294	5.90758	6.83e-46	✓	✓	✓
Acc33734.1	1.91571	11.299	5.89808	0.00550539	✓	✓	✓
Acc14112.1	8.68157	51.1835	5.89566	1.89e-26	✓	✓	✓
Acc31940.1	1.48191	8.72415	5.88709	2.95e-05	✓	✓	✓
Acc02158.1	1.60603	9.43049	5.87193	5.82e-17	✓	✓	✓
Acc31053.1	5.68996	33.4076	5.87132	2.11e-28	✓	✓	✓
Acc19451.1	0.904542	5.30997	5.87034	0.0016059	✓	✓	✓
Acc18541.1	2.03493	11.9369	5.86602	1.74e-11	✓	✓	✓
Acc27793.1	7.81914	45.8028	5.85778	1.74e-14	✓	✓	✓
Acc01368.1	6.11384	35.7865	5.85336	1.44e-36	✓	✓	✓
Acc10915.1	47.0199	275.037	5.84937	6.07e-46	✓	✓	✓
Acc25476.1	5.68005	33.2051	5.84591	2.19e-17	✓	✓	✓
Acc27494.1	1.48763	8.67914	5.83419	2.37e-10	✓	✓	✓
Acc32297.1	3.66597	21.3421	5.82169	1.92e-14	✓	✓	✓
Acc04758.1	3.14822	18.3234	5.82026	8.57e-06	✓	✓	✓
Acc29516.1	3.20147	18.6262	5.81802	7.98e-12	✓	✓	✓
Acc09966.1	33.5461	195.004	5.81301	3.69e-41	✓	✓	✓
Acc28983.1	3.9444	22.8987	5.80536	4.2e-15	✓	✓	✓
Acc15347.1	4.43405	25.7182	5.80015	1.27e-11	✓	✓	✓
Acc04749.1	1.34696	7.80656	5.79568	0.00490483	✓	✓	✓
Acc08779.1	22.0528	127.728	5.79189	3.94e-20	✓	✓	✓
Acc17705.1	5.46217	31.576	5.78086	4.95e-38	✓	✓	✓
Acc03750.1	6.9906	40.4077	5.78029	2.19e-29	✓	✓	✓
Acc20709.1	3.26062	18.8198	5.77183	5.06e-09	✓	✓	✓
Acc12228.1	62.4269	360.284	5.7713	1.79e-45	✓	✓	✓
Acc13176.1	2.1128	12.183	5.7663	0.0157645	✓	✓	✓
Acc22612.1	1.2068	6.94996	5.759	0.000262154	✓	✓	✓
Acc33293.1	3.94043	22.67	5.75318	4.76e-13	✓	✓	✓
Acc23259.1	17.8139	102.446	5.75092	6.38e-34	✓	✓	✓
Acc20325.1	5.09634	29.2139	5.73234	3.82e-05	✓	✓	✓
Acc31291.1	2.00879	11.5066	5.72813	2.15e-10	✓	✓	✓
Acc15433.1	10.5586	60.4715	5.72722	1.08e-35	✓	✓	✓
Acc00965.1	5.52305	31.6192	5.72495	3.47e-21	✓	✓	✓
Acc01024.1	8.36569	47.8862	5.72413	2.87e-24	✓	✓	✓
Acc18821.1	18.5253	105.808	5.71154	1.43e-34	✓	✓	✓
Acc19968.1	4.22423	24.1114	5.70789	1.5e-22	✓	✓	✓
Acc31228.1	7.51385	42.7219	5.68575	1.24e-32	✓	✓	✓
Acc09648.1	12.8156	72.8022	5.68074	4.1e-29	✓	✓	✓
Acc31350.1	1.36729	7.76694	5.68055	0.000177277	✓	✓	✓
Acc15575.1	44.0572	250.18	5.67853	5.91e-44	✓	✓	✓
Acc07278.1	1.70825	9.69766	5.67696	1.81e-10	✓	✓	✓
Acc12785.1	1.0414	5.90988	5.67496	1.31e-08	✓	✓	✓
Acc14797.1	1.79081	10.1505	5.66813	0.0269041	✓	✓	✓
Acc16584.1	36.3871	206.21	5.6671	2.01e-45	✓	✓	✓
Acc17703.1	13.7669	77.7059	5.6444	2.57e-21	✓	✓	✓
Acc21417.1	5.29711	29.7288	5.61226	2.61e-17	✓	✓	✓
Acc31731.1	2.79741	15.6899	5.60873	1.98e-14	✓	✓	✓
Acc03113.1	29.3205	163.921	5.59066	3.37e-39	✓	✓	✓
Acc10960.1	3.04374	16.9955	5.58376	1.64e-18	✓	✓	✓
Acc11348.1	2.1743	12.1396	5.58322	6.3e-12	✓	✓	✓
Acc00819.1	4.37963	24.34	5.55754	2.75e-16	✓	✓	✓
Acc14143.1	2.56613	14.2293	5.54503	0.000133744	✓	✓	✓
Acc27668.1	19.9522	110.398	5.53311	2.01e-41	✓	✓	✓
Acc28710.1	6.95009	38.4243	5.52859	1.3e-06	✓	✓	✓
Acc26285.1	15.3057	84.5836	5.52627	4.01e-29	✓	✓	✓
Acc30754.1	2.00099	11.004	5.49931	0.00532209	✓	✓	✓
Acc13316.1	3.12064	17.1442	5.49383	2.84e-23	✓	✓	✓
Acc09859.1	18.4099	101.054	5.48914	1.12e-29	✓	✓	✓
Acc01280.1	15.7889	86.6586	5.48856	3.63e-25	✓	✓	✓
Acc25524.1	168.906	926.921	5.4878	2e-39	✓	✓	✓
Acc24659.1	16.7437	91.4761	5.4633	2.11e-26	✓	✓	✓
Acc01490.1	12.6677	69.1758	5.4608	6.58e-28	✓	✓	✓
Acc25345.1	2.62834	14.351	5.46012	2.2e-10	✓	✓	✓
Acc23930.1	10.2792	56.1184	5.45939	1.74e-19	✓	✓	✓
Acc08210.1	5.21878	28.4309	5.44781	2.18e-21	✓	✓	✓
Acc15064.1	3.37755	18.3885	5.44434	6.97e-24	✓	✓	✓
Acc31125.1	19.0457	103.642	5.44173	5.07e-40	✓	✓	✓
Acc08623.1	2.36042	12.825	5.43335	3.37e-11	✓	✓	✓
Acc11105.1	2.2956	12.4711	5.4326	2.11e-13	✓	✓	✓
Acc18205.1	4.62019	25.0424	5.42021	4.58e-31	✓	✓	✓
Acc09318.1	4.42622	23.9617	5.41357	5.32e-12	✓	✓	✓
Acc27810.1	4.8828	26.4299	5.41286	1.48e-19	✓	✓	✓
Acc15261.1	140.134	758.302	5.41126	1.03e-32	✓	✓	✓
Acc15143.1	4.8877	26.4006	5.40143	5.63e-17	✓	✓	✓
Acc16721.1	2.20495	11.904	5.39875	7.35e-05	✓	✓	✓
Acc22450.1	2.11208	11.396	5.39564	0.00203921	✓	✓	✓
Acc10174.1	5.17335	27.8752	5.38822	1.08e-16	✓	✓	✓
Acc01631.1	1.76277	9.49383	5.38575	6.49e-12	✓	✓	✓
Acc26526.1	2.67867	14.3887	5.37159	6.99e-08	✓	✓	✓
Acc06278.1	1.25868	6.73785	5.35309	7.16e-09	✓	✓	✓
Acc30836.1	1.25078	6.68143	5.34181	9.49e-08	✓	✓	✓
Acc20860.1	2.5675	13.7046	5.33773	2.23e-16	✓	✓	✓
Acc10565.1	1.24416	6.63588	5.33365	5.07e-06	✓	✓	✓
Acc14163.1	8.82242	46.9833	5.32545	8.5e-17	✓	✓	✓
Acc11653.1	1.20698	6.42554	5.32364	3.09e-06	✓	✓	✓
Acc08270.1	6.08255	32.372	5.3221	7.48e-13	✓	✓	✓
Acc07659.1	3.86353	20.5512	5.31928	2.51e-09	✓	✓	✓
Acc19337.1	1.93423	10.2738	5.31158	4.05e-08	✓	✓	✓
Acc01726.1	5.1816	27.4776	5.30292	4.76e-10	✓	✓	✓
Acc31252.1	1.79198	9.49185	5.29685	5.48e-05	✓	✓	✓
Acc23268.1	4.7922	25.3787	5.29584	1.1e-22	✓	✓	✓
Acc27410.1	3.59573	19.0422	5.29579	2.69e-19	✓	✓	✓
Acc23353.1	16.2745	86.1102	5.29112	2.48e-34	✓	✓	✓
Acc27093.1	4.50797	23.8172	5.28336	2.01e-09	✓	✓	✓
Acc30977.1	28.0779	148.326	5.28268	5.36e-39	✓	✓	✓
Acc26667.1	15.5195	81.9401	5.27981	1.43e-25	✓	✓	✓
Acc21015.1	11.2862	59.5599	5.27725	4.99e-24	✓	✓	✓
Acc27326.1	3.81453	20.0358	5.2525	5.42e-18	✓	✓	✓
Acc05562.1	1.685	8.84817	5.25115	8.2e-05	✓	✓	✓
Acc26308.1	11.867	61.9554	5.2208	1.71e-32	✓	✓	✓
Acc04188.1	1.57663	8.23111	5.22069	2.34e-06	✓	✓	✓
Acc28955.1	118.778	619.942	5.21933	6.14e-41	✓	✓	✓
Acc21699.1	61.7647	321.57	5.20637	9.44e-41	✓	✓	✓
Acc04927.1	4.69529	24.3905	5.19467	2.05e-15	✓	✓	✓
Acc24049.1	2.47644	12.8499	5.18886	2.96e-10	✓	✓	✓
Acc29822.1	1.95488	10.1424	5.18823	8.76e-10	✓	✓	✓
Acc01391.1	11.146	57.7716	5.18317	1.64e-17	✓	✓	✓
Acc06928.1	4.5464	23.5589	5.18187	4.85e-18	✓	✓	✓
Acc01246.1	2.08338	10.765	5.16707	3.25e-06	✓	✓	✓
Acc05038.1	8.46305	43.6633	5.15929	8.91e-27	✓	✓	✓
Acc00054.1	41.7528	214.723	5.14273	4.39e-33	✓	✓	✓
Acc04929.1	5.89096	30.2907	5.14189	6.08e-15	✓	✓	✓
Acc19492.1	1.26238	6.46356	5.12013	0.0269519	✓	✓	✓
Acc25980.1	15.596	79.8163	5.11776	2.83e-24	✓	✓	✓
Acc28118.1	1.34403	6.87716	5.11682	2.14e-06	✓	✓	✓
Acc21369.1	10.6858	54.4572	5.09623	1.09e-22	✓	✓	✓
Acc10381.1	1.70506	8.6854	5.0939	1.79e-09	✓	✓	✓
Acc08447.1	2.70827	13.7864	5.09049	4.38e-14	✓	✓	✓
Acc17720.1	1.46825	7.47387	5.09033	7.51e-06	✓	✓	✓
Acc26523.1	5.21587	26.5455	5.08938	4.07e-14	✓	✓	✓
Acc20537.1	4.27495	21.6307	5.05988	4.1e-19	✓	✓	✓
Acc30008.1	11.4956	58.1213	5.05595	3.73e-25	✓	✓	✓
Acc16729.1	15.1772	76.7241	5.0552	2.01e-36	✓	✓	✓
Acc18463.1	35.0649	177.054	5.04933	1.3e-30	✓	✓	✓
Acc17791.1	4.67584	23.6003	5.04729	3.74e-07	✓	✓	✓
Acc25397.1	19.6253	99.046	5.04685	5.36e-32	✓	✓	✓
Acc20478.1	22.5926	113.982	5.04512	1.21e-33	✓	✓	✓
Acc30666.1	8.0683	40.687	5.04282	3.62e-16	✓	✓	✓
Acc04345.1	3.43783	17.3353	5.0425	3.49e-08	✓	✓	✓
Acc11611.1	5.44542	27.4321	5.03764	6.25e-07	✓	✓	✓
Acc09795.1	60.7262	305.916	5.03762	4.79e-37	✓	✓	✓
Acc11969.1	30.4728	153.288	5.03032	2.54e-39	✓	✓	✓
Acc00092.1	1.23076	6.18836	5.02808	0.00285256	✓	✓	✓
Acc10120.1	13.0764	65.688	5.02341	4.88e-32	✓	✓	✓
Acc15336.1	27.2634	136.876	5.02049	1.89e-26	✓	✓	✓
Acc32717.1	0	4.70965	propylene-teated specific	9.66e-16	✓	✓
Acc21428.1	0	4.7293	propylene-teated specific	2.19e-15	✓	✓
Acc21155.1	0	4.20104	propylene-teated specific	2.05e-13	✓	✓
Acc13715.1	0	4.44813	propylene-teated specific	1.31e-12	✓	✓
Acc07981.1	0	3.75776	propylene-teated specific	1.14e-11	✓	✓
Acc20943.1	0	3.52495	propylene-teated specific	5.74e-11	✓	✓
Acc08760.1	0	3.20295	propylene-teated specific	1.39e-10	✓	✓
Acc13058.1	0	4.21598	propylene-teated specific	7.5e-10	✓	✓
Acc26295.1	0	4.42691	propylene-teated specific	1.59e-09	✓	✓
Acc12014.1	0	3.32187	propylene-teated specific	4.67e-09	✓	✓
Acc24119.1	0	3.13433	propylene-teated specific	5.99e-09	✓	✓
Acc05631.1	0	4.4034	propylene-teated specific	6.14e-09	✓	✓
Acc07480.1	0	3.84629	propylene-teated specific	1.49e-08	✓	✓
Acc00775.1	0	4.40111	propylene-teated specific	1.55e-08	✓	✓
Acc29417.1	0	4.77972	propylene-teated specific	1.63e-08	✓	✓
Acc29493.1	0	4.1326	propylene-teated specific	2.86e-08	✓	✓
Acc15814.1	0	4.94676	propylene-teated specific	1.07e-07	✓	✓
Acc28739.1	0	4.88284	propylene-teated specific	1.43e-07	✓	✓
Acc27291.1	0	4.4894	propylene-teated specific	1.97e-07	✓	✓
Acc18742.1	0	4.73336	propylene-teated specific	5.17e-07	✓	✓
Acc20142.1	0	4.22632	propylene-teated specific	1.01e-06	✓	✓
Acc04691.1	0	3.86595	propylene-teated specific	1.32e-06	✓	✓
Acc20457.1	0	3.12226	propylene-teated specific	1.4e-06	✓	✓
Acc13845.1	0	3.8552	propylene-teated specific	1.89e-06	✓	✓
Acc21588.1	0	3.98544	propylene-teated specific	3.44e-06	✓	✓
Acc16838.1	0	4.79706	propylene-teated specific	8.88e-06	✓	✓
Acc24431.1	0	4.44322	propylene-teated specific	9.01e-06	✓	✓
Acc07338.1	0	4.07587	propylene-teated specific	9.14e-06	✓	✓
Acc19670.1	0	4.04086	propylene-teated specific	1.72e-05	✓	✓
Acc33515.1	0	4.30214	propylene-teated specific	1.74e-05	✓	✓
Acc03470.1	0	3.85438	propylene-teated specific	4.5e-05	✓	✓
Acc12175.1	0	3.17289	propylene-teated specific	8.4e-05	✓	✓
Acc13351.1	0	3.58447	propylene-teated specific	8.54e-05	✓	✓
Acc32841.1	0	4.46099	propylene-teated specific	0.000114318	✓	✓
Acc09681.1	0	3.21365	propylene-teated specific	0.000121355	✓	✓
Acc05712.1	0	3.53327	propylene-teated specific	0.000163006	✓	✓
Acc32800.1	0	4.48207	propylene-teated specific	0.00022489	✓	✓
Acc28333.1	0	3.16052	propylene-teated specific	0.000225191	✓	✓
Acc11214.1	0	3.02542	propylene-teated specific	0.000315081	✓	✓
Acc27645.1	0	3.41467	propylene-teated specific	0.0004246	✓	✓
Acc17707.1	0	3.32978	propylene-teated specific	0.000425525	✓	✓
Acc21512.1	0	3.07848	propylene-teated specific	0.00043514	✓	✓
Acc11295.1	0	3.52987	propylene-teated specific	0.000444052	✓	✓
Acc01291.1	0	3.49668	propylene-teated specific	0.000590828	✓	✓
Acc23914.1	0	4.12257	propylene-teated specific	0.000597676	✓	✓
Acc21377.1	0	3.79051	propylene-teated specific	0.000817522	✓	✓
Acc12540.1	0	3.49772	propylene-teated specific	0.000817921	✓	✓
Acc16482.1	0	4.76429	propylene-teated specific	0.000838191	✓	✓
Acc01698.1	0	3.528	propylene-teated specific	0.00113784	✓	✓
Acc12535.1	0	3.5005	propylene-teated specific	0.0015752	✓	✓
Acc10619.1	0	3.5662	propylene-teated specific	0.00213265	✓	✓
Acc05197.1	0	3.6565	propylene-teated specific	0.0021862	✓	✓
Acc09361.1	0	4.66829	propylene-teated specific	0.00298738	✓	✓
Acc09584.1	0	4.44323	propylene-teated specific	0.00408172	✓	✓
Acc32774.1	0	3.24388	propylene-teated specific	0.00408865	✓	✓
Acc19183.1	0	4.67262	propylene-teated specific	0.0078149	✓	✓
Acc20672.1	0	3.61488	propylene-teated specific	0.0146477	✓	✓
Acc16768.1	0	3.04048	propylene-teated specific	0.020043	✓	✓
Acc15753.1	0	4.16574	propylene-teated specific	0.0276164	✓	✓
Acc12839.1	0	4.41688	propylene-teated specific	0.027923	✓	✓
Acc09531.1	0.0681207	3.55953	52.2532	1.32e-13	✓	✓
Acc08152.1	0.0992389	4.89428	49.3181	7.71e-13	✓	✓
Acc25782.1	0.0902792	3.67633	40.7218	3.18e-07	✓	✓
Acc01757.1	0.110581	4.38245	39.6311	9.81e-07	✓	✓
Acc17942.1	0.139504	4.27789	30.6649	6.04e-09	✓	✓
Acc19207.1	0.151551	4.5053	29.728	4.97e-05	✓	✓
Acc12693.1	0.152551	4.46644	29.2784	1.82e-09	✓	✓
Acc21525.1	0.152697	4.43348	29.0345	3.41e-08	✓	✓
Acc12608.1	0.152315	4.36473	28.6559	2.91e-07	✓	✓
Acc04399.1	0.12006	3.38512	28.1954	8.98e-05	✓	✓
Acc06950.1	0.115666	3.19722	27.6418	5.35e-07	✓	✓
Acc06341.1	0.111113	3.0003	27.0023	0.00016138	✓	✓
Acc03884.1	0.147207	3.75301	25.4948	0.000293348	✓	✓
Acc02256.1	0.143105	3.57656	24.9926	7.4e-08	✓	✓
Acc21374.1	0.211064	4.77688	22.6324	0.000952821	✓	✓
Acc12024.1	0.141851	3.20525	22.5959	1.82e-06	✓	✓
Acc27471.1	0.204526	4.55336	22.263	0.000965365	✓	✓
Acc17616.1	0.196557	4.15605	21.1443	3.02e-08	✓	✓
Acc00654.1	0.157628	3.17061	20.1145	4.9e-05	✓	✓
Acc33657.1	0.190005	3.78198	19.9046	9.65e-08	✓	✓
Acc12754.1	0.228826	4.35014	19.0107	0.00315469	✓	✓
Acc28538.1	0.177435	3.27209	18.4411	9.14e-05	✓	✓
Acc26071.1	0.195033	3.40635	17.4655	0.00567057	✓	✓
Acc17467.1	0.231694	3.92627	16.946	4.06e-05	✓	✓
Acc30787.1	0.250746	4.06872	16.2265	1.63e-06	✓	✓
Acc23154.1	0.280083	4.46428	15.9391	0.000530459	✓	✓
Acc18073.1	0.281489	4.45314	15.8199	5.37e-06	✓	✓
Acc22367.1	0.204157	3.13437	15.3527	0.000716479	✓	✓
Acc29407.1	0.34757	4.96448	14.2834	3.78e-05	✓	✓
Acc08330.1	0.229968	3.10119	13.4853	3.7e-05	✓	✓
Acc27933.1	0.249854	3.34484	13.3872	0.000839824	✓	✓
Acc22182.1	0.332539	4.4264	13.3109	0.0309343	✓	✓
Acc04180.1	0.33789	4.47802	13.2529	2.09e-08	✓	✓
Acc08756.1	0.373844	4.9311	13.1903	0.00124909	✓	✓
Acc17656.1	0.370885	4.86597	13.1199	6.42e-08	✓	✓
Acc32210.1	0.309498	4.04398	13.0662	0.00307393	✓	✓
Acc27706.1	0.251038	3.16063	12.5903	0.00411192	✓	✓
Acc00089.1	0.246856	3.04341	12.3287	6.91e-06	✓	✓
Acc15903.1	0.299178	3.66772	12.2593	0.0019	✓	✓
Acc08180.1	0.313376	3.81123	12.1619	0.0019118	✓	✓
Acc30223.1	0.265804	3.12887	11.7713	0.00728577	✓	✓
Acc19489.1	0.379502	4.4622	11.7581	7.35e-07	✓	✓
Acc21591.1	0.37501	4.40515	11.7468	0.000362675	✓	✓
Acc10315.1	0.28165	3.17695	11.2798	4.7e-10	✓	✓
Acc30627.1	0.332135	3.70804	11.1643	7.5e-07	✓	✓
Acc33109.1	0.322955	3.47443	10.7582	0.000830539	✓	✓
Acc01836.1	0.451053	4.80512	10.6531	6.39e-06	✓	✓
Acc28513.1	0.396471	4.20215	10.5989	0.000478082	✓	✓
Acc14573.1	0.425254	4.21662	9.91554	1.37e-07	✓	✓
Acc24809.1	0.313111	3.02557	9.66294	0.00140334	✓	✓
Acc12589.1	0.436065	4.01335	9.20356	0.0205833	✓	✓
Acc20486.1	0.428467	3.79913	8.8668	5.81e-06	✓	✓
Acc00700.1	0.497467	4.27738	8.59832	0.000135729	✓	✓
Acc04625.1	0.512772	4.28977	8.36584	0.0229868	✓	✓
Acc18577.1	0.37014	3.06438	8.27899	0.00726416	✓	✓
Acc12170.1	0.594298	4.91696	8.27356	9.91e-07	✓	✓
Acc29614.1	0.423347	3.48198	8.22489	1.27e-06	✓	✓
Acc19580.1	0.444857	3.65025	8.20545	2.16e-05	✓	✓
Acc26438.1	0.371853	3.02609	8.13787	0.000218065	✓	✓
Acc20781.1	0.478058	3.85399	8.06176	1.58e-05	✓	✓
Acc31774.1	0.592602	4.6124	7.7833	0.0447251	✓	✓
Acc10380.1	0.522366	4.05342	7.75974	0.000814339	✓	✓
Acc16799.1	0.540114	4.11913	7.6264	0.00239917	✓	✓
Acc23034.1	0.644621	4.91371	7.62263	0.000833031	✓	✓
Acc24180.1	0.507044	3.83387	7.56121	0.00304657	✓	✓
Acc19480.1	0.589678	4.37828	7.42486	2.52e-11	✓	✓
Acc14724.1	0.447301	3.26377	7.29658	0.0121217	✓	✓
Acc29001.1	0.513081	3.65246	7.11868	0.0156509	✓	✓
Acc10549.1	0.587083	4.09541	6.97586	0.0158104	✓	✓
Acc08228.1	0.48445	3.32931	6.87235	1.59e-09	✓	✓
Acc19735.1	0.522293	3.56957	6.83442	0.000741076	✓	✓
Acc05644.1	0.523699	3.43633	6.56165	0.000126692	✓	✓
Acc14497.1	0.511318	3.27367	6.40241	1.16e-05	✓	✓
Acc06291.1	0.688867	4.31161	6.25898	5.25e-06	✓	✓
Acc28792.1	0.720111	4.39333	6.10091	5.78e-06	✓	✓
Acc05590.1	0.819783	4.99219	6.08965	9.25e-05	✓	✓
Acc30782.1	0.66186	3.9899	6.02831	0.00125184	✓	✓
Acc06943.1	0.714783	4.29419	6.00769	0.000687752	✓	✓
Acc25762.1	0.597332	3.55822	5.95686	5.65e-05	✓	✓
Acc02835.1	0.594751	3.51624	5.91211	6.76e-06	✓	✓
Acc05715.1	0.648338	3.82883	5.90561	7.15e-05	✓	✓
Acc10070.1	0.6787	3.97175	5.85199	0.000874873	✓	✓
Acc15163.1	0.849584	4.96648	5.84578	0.0108313	✓	✓
Acc08373.1	0.735062	4.27872	5.8209	2.45e-05	✓	✓
Acc06542.1	0.762498	4.3976	5.76736	1.09e-07	✓	✓
Acc07732.1	0.729772	4.10647	5.62705	0.00109045	✓	✓
Acc28468.1	0.82286	4.62764	5.62385	0.00121638	✓	✓
Acc30689.1	0.651047	3.61892	5.55862	2.93e-05	✓	✓
Acc30658.2	0.829168	4.56926	5.51066	0.000193135	✓	✓
Acc31084.1	0.762891	4.19596	5.50009	3.21e-05	✓	✓
Acc27072.1	0.710824	3.90777	5.49752	8.86e-05	✓	✓
Acc06064.1	0.701277	3.75753	5.35813	0.000276666	✓	✓
Acc33130.1	0.608547	3.24565	5.33345	0.00672937	✓	✓
Acc27591.1	0.8597	4.4874	5.21972	0.000513644	✓	✓
Acc18090.1	0.621058	3.23366	5.20669	0.000117458	✓	✓
Acc08655.1	0.942499	4.89977	5.19869	0.00012188	✓	✓
Acc05386.1	0.68045	3.49596	5.13772	0.00689184	✓	✓
Acc16101.1	0.682578	3.474	5.08953	0.000149494	✓	✓
Acc05268.1	0.612051	3.10291	5.06969	0.0052212	✓	✓
Acc23809.1	4.62515	23.1181	4.99835	7.43e-10	✓	✓
Acc22117.1	32.6636	163.147	4.99477	9.17e-38	✓	✓
Acc04002.1	0.915179	4.56775	4.9911	0.000130331	✓	✓
Acc23280.1	1.65847	8.26621	4.98424	0.000912305	✓	✓
Acc26315.1	5.41045	26.9639	4.98366	4.22e-12	✓	✓
Acc33436.1	6.2657	31.2176	4.98229	1.05e-31	✓	✓
Acc30326.1	1.17365	5.84521	4.98038	1.28e-13	✓	✓
Acc21049.1	13.3379	66.3121	4.97171	1.13e-10	✓	✓
Acc30205.1	0.889964	4.42399	4.97097	0.00041681	✓	✓
Acc27403.1	9.40146	46.7257	4.97005	1.12e-25	✓	✓
Acc13659.1	3.95193	19.6362	4.96876	1.61e-06	✓	✓
Acc21958.1	3.92752	19.4819	4.96036	1.08e-09	✓	✓
Acc14811.1	2.74461	13.6053	4.95709	3.96e-11	✓	✓
Acc08491.1	6.27608	31.07	4.95054	9.82e-22	✓	✓
Acc01466.1	14.4486	71.4191	4.94298	2.82e-30	✓	✓
Acc17224.1	3.0163	14.8956	4.93838	1.02e-11	✓	✓
Acc14948.1	14.5831	72.013	4.9381	1.71e-19	✓	✓
Acc04654.1	5.59724	27.6364	4.93751	2.52e-11	✓	✓
Acc23765.1	0.973381	4.80314	4.93449	0.000392681	✓	✓
Acc10185.1	6.00152	29.6123	4.93414	3.61e-11	✓	✓
Acc08987.1	4.61688	22.7534	4.9283	7.95e-06	✓	✓
Acc31999.1	3.31334	16.3251	4.92709	2.81e-12	✓	✓
Acc20369.1	8.97052	44.186	4.92569	5.24e-27	✓	✓
Acc05101.1	5.86122	28.8587	4.92368	1.12e-22	✓	✓
Acc33749.1	1.31631	6.47504	4.91907	0.021858	✓	✓
Acc14165.1	0.696856	3.42587	4.91618	0.00056099	✓	✓
Acc22106.1	13.761	67.6225	4.91406	3.88e-25	✓	✓
Acc29123.1	5.87155	28.8468	4.91298	4.63e-17	✓	✓
Acc17931.1	1.20632	5.90721	4.89687	0.000721597	✓	✓
Acc18799.1	0.663416	3.24789	4.89571	0.000175482	✓	✓
Acc10902.1	34.9104	170.91	4.89567	1.35e-36	✓	✓
Acc24503.1	1.26012	6.16483	4.89227	1.9e-09	✓	✓
Acc26714.1	0.683606	3.34253	4.88955	0.0414097	✓	✓
Acc00203.1	20.0041	97.7831	4.88814	7.7e-37	✓	✓
Acc21441.1	1.46961	7.17672	4.88341	6.74e-05	✓	✓
Acc04937.1	25.3567	123.722	4.87924	6.44e-34	✓	✓
Acc06933.1	25.4268	123.983	4.87609	1.73e-31	✓	✓
Acc25540.1	0.839073	4.08981	4.8742	0.00230548	✓	✓
Acc33691.1	1.07244	5.22429	4.87143	8.74e-05	✓	✓
Acc08288.1	106.97	519.881	4.86006	1.03e-39	✓	✓
Acc23770.1	636.153	3090.33	4.85784	2.18e-19	✓	✓
Acc01535.1	34.3961	166.99	4.85492	1.83e-28	✓	✓
Acc22479.1	0.879738	4.26806	4.85151	9.78e-06	✓	✓
Acc13615.1	47.5044	230.063	4.84297	1.54e-36	✓	✓
Acc02732.1	18.8202	91.1032	4.84071	1.39e-31	✓	✓
Acc31056.1	4.94146	23.8842	4.83344	2.93e-13	✓	✓
Acc25583.1	1.66053	8.00976	4.82363	0.010557	✓	✓
Acc25769.1	1.07229	5.16411	4.81597	6.8e-07	✓	✓
Acc06711.1	104.789	502.048	4.79102	2.69e-33	✓	✓
Acc18565.1	28.4735	136.152	4.78171	3.6e-30	✓	✓
Acc06821.1	24.4866	116.977	4.77718	1.21e-21	✓	✓
Acc27655.1	8.48468	40.523	4.77602	4.53e-26	✓	✓
Acc18287.1	0.779943	3.72123	4.77115	0.00857003	✓	✓
Acc04317.1	3.79939	18.1267	4.77095	6.82e-26	✓	✓
Acc04864.1	2.76488	13.1832	4.76811	8.25e-07	✓	✓
Acc24944.1	6.22938	29.6923	4.7665	2.68e-23	✓	✓
Acc12570.1	0.966881	4.60861	4.76647	1.96e-05	✓	✓
Acc11129.1	27.0201	128.785	4.76627	1.27e-30	✓	✓
Acc11715.1	7.76919	37.0075	4.76336	1.53e-20	✓	✓
Acc09432.1	0.689667	3.27593	4.75002	4.16e-05	✓	✓
Acc22899.1	8.59804	40.8375	4.74962	2.73e-16	✓	✓
Acc04506.1	4.55093	21.5928	4.7447	1.22e-14	✓	✓
Acc27867.1	22.4604	106.486	4.74105	2.22e-25	✓	✓
Acc09181.1	1.99238	9.43484	4.73547	2.47e-06	✓	✓
Acc04838.1	0.780768	3.69486	4.73234	0.000826866	✓	✓
Acc13273.1	3.89578	18.4206	4.72836	7.32e-12	✓	✓
Acc08408.1	0.954346	4.50696	4.72257	0.0084075	✓	✓
Acc02801.1	25.3717	119.711	4.71827	9.92e-31	✓	✓
Acc19516.1	5.82031	27.4531	4.71678	1.36e-29	✓	✓
Acc20801.1	12.8908	60.7845	4.71535	4.32e-16	✓	✓
Acc02394.1	2.51964	11.8762	4.71346	3.37e-19	✓	✓
Acc07485.1	16.176	76.1477	4.70746	1.06e-28	✓	✓
Acc19715.1	92.0866	431.929	4.69046	3.88e-36	✓	✓
Acc20371.1	7.96422	37.3549	4.69034	9.29e-08	✓	✓
Acc23104.1	2.60128	12.1976	4.68909	2.06e-06	✓	✓
Acc22804.1	1.36018	6.37352	4.68581	5.99e-05	✓	✓
Acc18791.1	8.51129	39.8048	4.67671	9.86e-15	✓	✓
Acc29732.1	23.0099	107.549	4.67404	9.68e-33	✓	✓
Acc16368.1	5.70329	26.634	4.66994	8.53e-16	✓	✓
Acc25505.1	2.89987	13.523	4.66331	0.00680049	✓	✓
Acc13549.1	3.7516	17.492	4.66255	2.1e-12	✓	✓
Acc33192.1	1.70693	7.9542	4.65995	0.026815	✓	✓
Acc28705.1	1.50194	6.99702	4.65866	5.59e-06	✓	✓
Acc23348.1	3.87864	18.0567	4.65542	1.33e-11	✓	✓
Acc17506.1	2.87334	13.3764	4.65534	7.23e-09	✓	✓
Acc13210.1	22.0532	102.662	4.65522	4.71e-22	✓	✓
Acc16353.1	3.4135	15.8819	4.65265	5.17e-13	✓	✓
Acc02361.1	6.69194	31.1201	4.65038	2.15e-12	✓	✓
Acc08193.1	3.14207	14.6054	4.64833	1.07e-07	✓	✓
Acc03088.1	0.657104	3.05204	4.64469	0.000256233	✓	✓
Acc12161.1	0.845802	3.92587	4.64159	0.0165841	✓	✓
Acc18181.1	3.01229	13.9783	4.64042	1.72e-11	✓	✓
Acc01601.1	3.91589	18.1678	4.6395	3.44e-09	✓	✓
Acc10043.1	1.00002	4.63942	4.63932	0.00428975	✓	✓
Acc29019.1	21.8509	101.315	4.63664	1.33e-22	✓	✓
Acc05318.1	14.3223	66.368	4.63388	5.02e-24	✓	✓
Acc17314.1	6.15773	28.5059	4.62929	1.19e-17	✓	✓
Acc19803.1	19.5204	90.3265	4.62729	1.69e-29	✓	✓
Acc23252.1	19.0827	88.2644	4.62537	3.57e-28	✓	✓
Acc22038.1	1.96291	9.07744	4.62448	1.25e-09	✓	✓
Acc05921.1	28.1592	130.213	4.62418	2.58e-35	✓	✓
Acc06370.1	2.13207	9.85872	4.62402	3.56e-05	✓	✓
Acc13305.1	401.991	1858.33	4.62281	4.25e-34	✓	✓
Acc24491.1	8.57921	39.6594	4.62274	2.01e-20	✓	✓
Acc32672.1	8.86619	40.9775	4.62177	1.11e-16	✓	✓
Acc08533.1	40.7762	188.365	4.61947	1.73e-30	✓	✓
Acc24970.1	20.56	94.9617	4.61876	2.75e-29	✓	✓
Acc04019.1	1.9961	9.21884	4.61843	2.25e-09	✓	✓
Acc29236.1	6.13627	28.3372	4.61799	1.02e-21	✓	✓
Acc00348.1	20.1336	92.8705	4.61271	1.76e-30	✓	✓
Acc13131.1	276.996	1277.47	4.61186	1.27e-30	✓	✓
Acc05055.1	52.6886	242.827	4.60872	1.84e-31	✓	✓
Acc25496.1	2.53154	11.6654	4.60803	3.41e-13	✓	✓
Acc23390.1	4.28512	19.734	4.60525	3.71e-10	✓	✓
Acc08576.1	17.0213	78.3708	4.60427	1.95e-26	✓	✓
Acc02622.1	5.38992	24.8046	4.60202	3.26e-13	✓	✓
Acc21180.1	95.5079	439.332	4.59996	1.58e-34	✓	✓
Acc06083.1	7.47802	34.3699	4.59612	1e-19	✓	✓
Acc10149.1	1.13352	5.20808	4.59459	0.000361946	✓	✓
Acc18774.1	4.44063	20.391	4.59193	6.62e-13	✓	✓
Acc03334.1	1.57876	7.24758	4.59067	6.48e-07	✓	✓
Acc30841.1	1.59634	7.32799	4.5905	0.0040526	✓	✓
Acc18152.1	3.01046	13.8144	4.5888	2.85e-08	✓	✓
Acc15988.1	0.832397	3.81846	4.58731	2.47e-06	✓	✓
Acc05651.1	29.9834	137.459	4.5845	8.85e-28	✓	✓
Acc19904.1	3.99916	18.3006	4.57611	5.19e-14	✓	✓
Acc23324.1	13.7045	62.6589	4.57215	1.88e-20	✓	✓
Acc16909.1	11.9836	54.7278	4.56687	2.64e-25	✓	✓
Acc31988.1	12.545	57.2812	4.56605	1.24e-17	✓	✓
Acc20370.1	7.61088	34.7488	4.56568	2.47e-17	✓	✓
Acc07910.1	3.67466	16.7764	4.56542	7.14e-12	✓	✓
Acc30759.1	29.973	136.796	4.56398	1.42e-32	✓	✓
Acc31286.1	2.75404	12.569	4.56385	8.05e-07	✓	✓
Acc24790.1	3.48087	15.8772	4.56127	0.00343217	✓	✓
Acc16131.1	3.50232	15.9708	4.56005	2.57e-06	✓	✓
Acc05862.1	1.81655	8.26803	4.55151	0.000713171	✓	✓
Acc14852.1	2.20528	10.0265	4.5466	0.000496035	✓	✓
Acc00667.1	346.41	1573.71	4.54291	3.51e-19	✓	✓
Acc33119.1	1.35963	6.17029	4.53822	0.000123311	✓	✓
Acc28519.1	12.091	54.8544	4.5368	1.57e-23	✓	✓
Acc06846.1	27.5797	125.114	4.53645	3.54e-22	✓	✓
Acc11385.1	10.3069	46.6912	4.53011	2.61e-10	✓	✓
Acc26871.1	1.56566	7.09219	4.52983	1.17e-07	✓	✓
Acc10749.1	70.8145	320.683	4.5285	1.69e-34	✓	✓
Acc23174.1	2.7722	12.5497	4.52697	2.41e-15	✓	✓
Acc33008.1	29.8259	134.98	4.5256	1.79e-29	✓	✓
Acc06427.1	39.3804	178.186	4.52473	3.72e-35	✓	✓
Acc27965.1	2.23963	10.1305	4.52328	5.78e-10	✓	✓
Acc19312.1	4.04156	18.2763	4.5221	3.18e-11	✓	✓
Acc17357.1	28.348	128.089	4.51845	7.39e-29	✓	✓
Acc02807.1	18.1236	81.8789	4.5178	1.1e-18	✓	✓
Acc28176.1	21.5089	96.9478	4.50733	5.96e-24	✓	✓
Acc01598.1	2.31345	10.4274	4.50729	1.43e-05	✓	✓
Acc20153.1	54.8041	246.791	4.50315	7.27e-35	✓	✓
Acc22966.1	2.50594	11.2738	4.49882	1.97e-06	✓	✓
Acc26214.1	82.8315	371.429	4.48415	1.53e-34	✓	✓
Acc23850.1	1.12791	5.05745	4.48392	7.74e-07	✓	✓
Acc06440.1	11.0161	49.3813	4.48264	1.92e-16	✓	✓
Acc32621.1	1.52296	6.82673	4.48253	6.91e-11	✓	✓
Acc21206.1	11.9209	53.3395	4.47445	2.89e-20	✓	✓
Acc08138.1	5.39788	24.1445	4.47296	2.12e-11	✓	✓
Acc11938.1	27.1082	121.073	4.46629	1.47e-27	✓	✓
Acc20189.1	6.22462	27.7023	4.45044	3.61e-21	✓	✓
Acc07305.1	49.1483	218.699	4.44977	6.18e-32	✓	✓
Acc03244.1	6.75237	30.0345	4.44799	3.5e-09	✓	✓
Acc00394.1	63.4756	282.094	4.44413	4.88e-32	✓	✓
Acc15703.1	1.65845	7.36761	4.44248	0.0010849	✓	✓
Acc18154.1	3.96084	17.5651	4.43468	7.44e-15	✓	✓
Acc01070.1	0.718408	3.18154	4.4286	0.0259636	✓	✓
Acc02643.1	1.42916	6.32614	4.42647	0.00223763	✓	✓
Acc26114.1	4.7665	21.0536	4.417	5.31e-24	✓	✓
Acc16667.1	1.01337	4.47113	4.41212	0.0266436	✓	✓
Acc31170.1	5.11638	22.5673	4.41081	1.29e-19	✓	✓
Acc24383.1	6.81693	30.0247	4.40442	4.74e-09	✓	✓
Acc31316.1	9.00229	39.6498	4.40441	3.02e-14	✓	✓
Acc33675.1	38.8821	170.963	4.39696	1.42e-23	✓	✓
Acc15686.1	3.66356	16.0612	4.38403	2.73e-10	✓	✓
Acc32026.1	6.28591	27.5335	4.3802	4.06e-27	✓	✓
Acc00633.1	1.31176	5.74364	4.37859	0.00111805	✓	✓
Acc14907.1	2.04156	8.92818	4.37321	0.0021417	✓	✓
Acc32298.1	7.49503	32.7303	4.36693	5.78e-16	✓	✓
Acc23890.1	0.77629	3.38359	4.35867	2.99e-06	✓	✓
Acc18182.1	2.11605	9.22162	4.35794	5.88e-11	✓	✓
Acc27944.1	1.77715	7.74391	4.35749	6.87e-19	✓	✓
Acc12332.1	2.40889	10.4895	4.35451	7.45e-11	✓	✓
Acc15051.1	3.01396	13.1184	4.35257	0.000323442	✓	✓
Acc12732.1	1.45308	6.32254	4.35113	2.4e-06	✓	✓
Acc02245.1	7.06361	30.7058	4.34704	1.39e-12	✓	✓
Acc09769.1	3.08695	13.4144	4.34553	3.29e-13	✓	✓
Acc05107.1	29.1156	126.463	4.34347	1.27e-28	✓	✓
Acc19979.1	1.90236	8.25096	4.33723	1.46e-09	✓	✓
Acc18571.1	5.97639	25.913	4.33591	8.36e-23	✓	✓
Acc22179.1	84.577	366.606	4.33459	4.47e-31	✓	✓
Acc07380.1	3.08276	13.359	4.33345	1.64e-06	✓	✓
Acc23494.1	1.11293	4.8213	4.33207	0.00614256	✓	✓
Acc24273.1	1.63333	7.07029	4.32876	3.45e-08	✓	✓
Acc04370.1	2.57054	11.127	4.32866	4.84e-07	✓	✓
Acc29497.1	72.0185	311.685	4.32784	7.58e-32	✓	✓
Acc03031.1	8.51165	36.7902	4.32234	8.08e-22	✓	✓
Acc10582.1	3.0183	13.0303	4.31708	0.00411246	✓	✓
Acc02240.1	18.6851	80.6109	4.31419	1.07e-18	✓	✓
Acc02372.1	3.44788	14.8462	4.30588	5.84e-09	✓	✓
Acc24512.1	23.7251	102.135	4.30494	5.51e-26	✓	✓
Acc28321.1	1.14554	4.92965	4.30334	0.0237078	✓	✓
Acc12279.1	1.21457	5.22462	4.30162	0.00280149	✓	✓
Acc17809.1	28.9648	124.434	4.29603	9.66e-27	✓	✓
Acc13999.1	1.73266	7.44074	4.2944	9.61e-10	✓	✓
Acc15857.1	2.40405	10.3194	4.2925	0.0002609	✓	✓
Acc24498.1	5.50964	23.628	4.28848	2.78e-11	✓	✓
Acc13101.1	1.10919	4.75502	4.28694	0.00270206	✓	✓
Acc28781.1	3.36585	14.4146	4.28261	2.62e-11	✓	✓
Acc00958.1	0.728441	3.11254	4.27288	0.0470085	✓	✓
Acc27821.1	8.17771	34.9407	4.27267	2.48e-21	✓	✓
Acc31187.1	10.2042	43.5417	4.26703	3.63e-13	✓	✓
Acc05524.1	19.0645	81.2841	4.26364	1.29e-25	✓	✓
Acc30265.1	1.85714	7.91306	4.26089	1.33e-07	✓	✓
Acc25010.1	5.71518	24.3146	4.25438	1.73e-09	✓	✓
Acc05546.1	2.03456	8.6522	4.25261	3.55e-09	✓	✓
Acc01198.1	2.93587	12.4832	4.25197	0.00518724	✓	✓
Acc06026.1	16.4008	69.7333	4.25182	8.79e-17	✓	✓
Acc22841.1	3.48694	14.817	4.24929	3.39e-05	✓	✓
Acc00728.1	3.53918	15.0308	4.24697	6.94e-10	✓	✓
Acc31344.1	1.78614	7.57823	4.2428	3.41e-05	✓	✓
Acc07477.1	16.706	70.8727	4.24234	8.59e-14	✓	✓
Acc14580.1	9.99771	42.3967	4.24064	6.46e-09	✓	✓
Acc29704.1	0.881375	3.73758	4.24063	0.00850837	✓	✓
Acc07588.1	7.8445	33.2545	4.23921	8.5e-15	✓	✓
Acc29095.1	12.8967	54.6504	4.23756	4.96e-28	✓	✓
Acc10951.1	1.22142	5.17412	4.23615	0.0128764	✓	✓
Acc07528.1	8.067	34.1652	4.23518	2.02e-15	✓	✓
Acc33138.1	1.86163	7.87911	4.23237	4.53e-05	✓	✓
Acc06296.1	14.7813	62.4677	4.22613	1.47e-21	✓	✓
Acc29325.1	31.7534	134.099	4.22315	4.38e-31	✓	✓
Acc30399.1	1.98309	8.36971	4.22054	0.00089862	✓	✓
Acc32430.1	1.29734	5.47373	4.21918	0.0409974	✓	✓
Acc02939.1	2.81166	11.8549	4.21634	3.17e-07	✓	✓
Acc27955.1	3.97245	16.7462	4.21558	2.75e-11	✓	✓
Acc04274.1	0.797751	3.3614	4.2136	0.0210138	✓	✓
Acc33430.1	3.93966	16.5967	4.21272	8.14e-06	✓	✓
Acc20775.1	5.51646	23.2375	4.2124	7.98e-12	✓	✓
Acc06322.1	3.55166	14.9521	4.2099	3.9e-11	✓	✓
Acc21959.1	11.4754	48.2878	4.20795	5.3e-27	✓	✓
Acc04723.1	3.82052	16.0703	4.2063	2.46e-07	✓	✓
Acc26671.1	1.63893	6.89373	4.20624	4.34e-05	✓	✓
Acc08074.1	0.955279	4.01674	4.20478	0.0066304	✓	✓
Acc03464.1	141.284	593.713	4.20228	5.7e-28	✓	✓
Acc08859.1	28.5515	119.94	4.20083	3.55e-31	✓	✓
Acc15242.1	3.13667	13.1732	4.19972	2.48e-06	✓	✓
Acc20823.1	2.22211	9.3288	4.19817	5.35e-15	✓	✓
Acc07115.1	21.7152	91.0537	4.19309	9.43e-25	✓	✓
Acc25104.1	1.01325	4.24731	4.19176	0.000537322	✓	✓
Acc08679.1	10.3918	43.4971	4.18572	1.57e-14	✓	✓
Acc09569.1	2.11912	8.86718	4.18437	2.76e-10	✓	✓
Acc08659.1	3.79017	15.8572	4.18376	1.55e-07	✓	✓
Acc31538.1	1.13423	4.74365	4.18224	0.000593992	✓	✓
Acc22690.1	1.24145	5.1897	4.18036	1.81e-07	✓	✓
Acc08733.1	2.65205	11.0865	4.18035	3.37e-11	✓	✓
Acc30624.1	2.73309	11.4247	4.18014	4.18e-05	✓	✓
Acc30730.1	2.37793	9.93798	4.17925	0.00114977	✓	✓
Acc22257.1	8.3823	35.0255	4.17851	1.72e-19	✓	✓
Acc30599.1	1.94575	8.12904	4.17785	7.97e-08	✓	✓
Acc19931.1	2.08547	8.70687	4.17501	9.27e-09	✓	✓
Acc09019.1	1.07047	4.46878	4.17459	2.87e-07	✓	✓
Acc00851.1	9.84798	41.0896	4.17239	1.81e-05	✓	✓
Acc24188.1	6.5707	27.398	4.16971	1.03e-10	✓	✓
Acc29291.1	2.54464	10.5974	4.16461	6.21e-08	✓	✓
Acc21194.1	2.06421	8.59593	4.16427	0.000476189	✓	✓
Acc30938.1	1.75454	7.30403	4.16294	0.000699614	✓	✓
Acc32604.1	4.08546	17.0056	4.16248	4.78e-07	✓	✓
Acc33185.1	1.08617	4.51692	4.15858	5.99e-05	✓	✓
Acc21782.1	0.77431	3.21731	4.15507	0.0166168	✓	✓
Acc20928.1	6.8756	28.5617	4.15406	3.52e-10	✓	✓
Acc25101.1	1.10202	4.57725	4.15352	7.85e-05	✓	✓
Acc23960.1	6.48911	26.943	4.15204	8.31e-14	✓	✓
Acc09118.1	1.30534	5.41941	4.15171	1.16e-06	✓	✓
Acc21121.1	1.39913	5.80636	4.14998	0.00133085	✓	✓
Acc15618.1	47.0329	195.055	4.1472	7.23e-29	✓	✓
Acc21927.1	272.942	1131.46	4.14544	8.67e-30	✓	✓
Acc26862.1	49.7895	206.367	4.14479	1.38e-30	✓	✓
Acc17129.1	5.21282	21.5911	4.14192	2.94e-12	✓	✓
Acc13276.1	2.21175	9.1607	4.14183	3.3e-06	✓	✓
Acc18895.1	15.7089	64.9704	4.1359	4.41e-18	✓	✓
Acc18316.1	11.9322	49.3143	4.13288	1.26e-18	✓	✓
Acc20561.1	4.62074	19.0952	4.13249	1.04e-20	✓	✓
Acc33110.1	3.35282	13.8537	4.13194	0.001093	✓	✓
Acc11889.1	2.39878	9.90501	4.12919	5.74e-05	✓	✓
Acc02523.1	30.0468	124.017	4.12747	6.77e-26	✓	✓
Acc10035.1	37.1496	153.303	4.12663	1.61e-29	✓	✓
Acc09973.1	7.13023	29.4182	4.12584	7.94e-06	✓	✓
Acc11328.1	5.04518	20.8128	4.12528	3.73e-05	✓	✓
Acc28560.1	12.2522	50.5165	4.12304	1.7e-10	✓	✓
Acc25034.1	1.15095	4.74512	4.12278	3.95e-09	✓	✓
Acc25306.1	3.99875	16.4753	4.12011	1.75e-06	✓	✓
Acc32648.1	17.8785	73.6563	4.11984	2.17e-20	✓	✓
Acc27748.1	2.3401	9.64039	4.11965	4.3e-07	✓	✓
Acc17194.1	1.95115	8.02017	4.11049	1.76e-06	✓	✓
Acc25711.1	200.17	822.612	4.10958	1.57e-24	✓	✓
Acc03665.1	4.73012	19.4339	4.10855	7.41e-06	✓	✓
Acc27811.1	7.71363	31.6508	4.10323	7.74e-07	✓	✓
Acc01173.1	1.03819	4.25986	4.10317	0.00996669	✓	✓
Acc05716.1	1.31478	5.39251	4.10147	0.000131194	✓	✓
Acc13596.1	2.38216	9.76569	4.0995	7.55e-05	✓	✓
Acc18481.1	7.31556	29.9697	4.0967	5.09e-25	✓	✓
Acc20343.1	3.05562	12.5075	4.09327	0.0147693	✓	✓
Acc14304.1	1.20144	4.91757	4.09305	0.0311671	✓	✓
Acc23021.1	6.30061	25.7873	4.09283	2.55e-22	✓	✓
Acc00247.1	5.64925	23.1117	4.09111	5.62e-06	✓	✓
Acc17086.1	1.44829	5.92412	4.09042	0.0340608	✓	✓
Acc19542.1	0.988087	4.04169	4.09042	0.0340608	✓	✓
Acc24064.1	10.9088	44.6135	4.0897	4.19e-16	✓	✓
Acc10612.1	7.16323	29.2839	4.08809	6.19e-18	✓	✓
Acc15759.1	2.80411	11.4558	4.08535	0.0479747	✓	✓
Acc22305.1	15.8581	64.7841	4.08524	9.54e-21	✓	✓
Acc29525.1	42.2429	172.521	4.08403	1.4e-29	✓	✓
Acc07968.1	22.219	90.7022	4.0822	1.47e-21	✓	✓
Acc22577.1	7.69494	31.3757	4.07745	5.2e-12	✓	✓
Acc02760.1	1.41763	5.77955	4.07692	0.00171157	✓	✓
Acc30755.1	3.0044	12.2449	4.07564	2.37e-07	✓	✓
Acc21341.1	1.63933	6.66578	4.06617	0.000309943	✓	✓
Acc23834.1	3.77641	15.3499	4.06468	0.000310061	✓	✓
Acc23865.1	6.60462	26.8241	4.06141	3.03e-16	✓	✓
Acc21189.1	18.2594	74.0345	4.0546	3.42e-21	✓	✓
Acc29824.1	34.7745	140.959	4.05352	1.22e-25	✓	✓
Acc23669.1	2.21079	8.95698	4.05149	1.49e-11	✓	✓
Acc04443.1	21.0918	85.3591	4.04703	5.59e-26	✓	✓
Acc29508.1	4.26671	17.2651	4.04647	8.98e-16	✓	✓
Acc22399.1	6.18068	24.9842	4.0423	1.22e-08	✓	✓
Acc09221.1	5.92856	23.9387	4.03786	3.69e-09	✓	✓
Acc15648.1	3.53445	14.2714	4.03781	1.73e-07	✓	✓
Acc13674.1	13.8163	55.7589	4.03572	4.98e-19	✓	✓
Acc18566.1	24.6877	99.6313	4.03566	5.35e-17	✓	✓
Acc19578.1	4.51377	18.2135	4.03511	9.03e-10	✓	✓
Acc22250.1	52.9312	213.581	4.03506	9.21e-29	✓	✓
Acc25203.1	15.0003	60.5251	4.03491	1.06e-20	✓	✓
Acc31775.1	174.995	705.666	4.03249	1.68e-29	✓	✓
Acc14592.1	0.995008	4.01033	4.03045	0.0264762	✓	✓
Acc26090.1	5.36171	21.6076	4.02998	3.54e-08	✓	✓
Acc14045.1	1.48543	5.98614	4.02991	0.000888609	✓	✓
Acc11015.1	1.19695	4.8162	4.02374	0.000884454	✓	✓
Acc33637.1	26.8613	108.042	4.02221	4.42e-25	✓	✓
Acc06365.1	2.78035	11.1691	4.01716	6.92e-08	✓	✓
Acc16446.1	4.64976	18.6629	4.01373	8.67e-13	✓	✓
Acc31412.1	1.41605	5.6789	4.01038	5.75e-07	✓	✓
Acc23073.1	5.08578	20.3835	4.00794	8.16e-18	✓	✓
Acc11979.1	5.64625	22.6194	4.00609	5.33e-10	✓	✓
Acc14553.1	1.24291	4.97585	4.00339	0.000743654	✓	✓
Acc16442.1	1.41146	5.64506	3.99944	5.25e-08	✓	✓
Acc17952.1	7.29447	29.17	3.99892	1.36e-13	✓	✓
Acc28387.1	11.8357	47.305	3.9968	1.49e-11	✓	✓
Acc20271.1	1.18674	4.74267	3.99638	6.27e-05	✓	✓
Acc27277.1	10.4455	41.7367	3.99568	3.5e-18	✓	✓
Acc10019.1	7.02302	28.061	3.99558	7.2e-05	✓	✓
Acc07905.1	1.51415	6.0477	3.99412	0.00108436	✓	✓
Acc11660.1	1.14822	4.58569	3.99375	2.04e-06	✓	✓
Acc12887.1	4.2916	17.1294	3.99138	3.28e-12	✓	✓
Acc09069.1	5.82507	23.2229	3.98672	3.48e-13	✓	✓
Acc13045.1	1.64457	6.54165	3.97772	0.009628	✓	✓
Acc33151.1	5.05963	20.1251	3.97758	4.27e-10	✓	✓
Acc24629.1	25.4389	101.092	3.97392	2.75e-27	✓	✓
Acc33200.1	8.14876	32.3619	3.97139	2.2e-12	✓	✓
Acc17042.1	9.62669	38.2124	3.96942	1.72e-16	✓	✓
Acc11692.1	2.92655	11.6133	3.96824	5.95e-14	✓	✓
Acc29067.1	2.55582	10.1398	3.96735	1.93e-07	✓	✓
Acc10291.1	5.46206	21.6625	3.966	2.57e-15	✓	✓
Acc07134.1	75.0775	297.616	3.96412	5.43e-28	✓	✓
Acc04495.1	9.63394	38.1878	3.96388	2.91e-22	✓	✓
Acc12579.1	3.16128	12.5189	3.96008	3.49e-09	✓	✓
Acc08584.1	2.58307	10.2269	3.9592	0.042063	✓	✓
Acc08579.1	685.755	2714.87	3.95895	1.47e-12	✓	✓
Acc08525.1	167.628	663.52	3.95829	1.19e-22	✓	✓
Acc23414.1	12.9318	51.1591	3.95608	8.8e-07	✓	✓
Acc08989.1	10.471	41.3907	3.95288	1.33e-24	✓	✓
Acc25959.1	7.45988	29.471	3.95061	5.2e-18	✓	✓
Acc13244.1	3.48211	13.7549	3.95018	1.48e-12	✓	✓
Acc30513.1	46.5812	183.844	3.94673	2.04e-26	✓	✓
Acc01993.1	1.37066	5.40803	3.94556	0.00528231	✓	✓
Acc13876.1	1.7955	7.08202	3.94432	0.0257917	✓	✓
Acc30213.1	3.64532	14.377	3.94396	0.00369375	✓	✓
Acc25547.1	1.28624	5.06758	3.93986	2.79e-13	✓	✓
Acc16367.1	5.17707	20.3949	3.93946	4.74e-22	✓	✓
Acc23095.1	7.1861	28.2865	3.93628	4.92e-16	✓	✓
Acc08366.1	58.0832	228.603	3.93579	5.45e-29	✓	✓
Acc26444.1	49.1119	193.21	3.93408	7.1e-28	✓	✓
Acc22082.1	1.86965	7.35408	3.93339	0.00331891	✓	✓
Acc09529.1	1.62974	6.4084	3.93217	1.17e-08	✓	✓
Acc14984.1	9.58273	37.6741	3.93146	1.51e-19	✓	✓
Acc29681.1	28.7191	112.891	3.93086	9.22e-25	✓	✓
Acc33254.1	3.48396	13.6877	3.92877	2.97e-09	✓	✓
Acc17682.1	1.84975	7.26149	3.92566	2.03e-10	✓	✓
Acc22463.1	8.59019	33.6968	3.92271	7.43e-19	✓	✓
Acc16908.1	13.7288	53.8306	3.92101	5.72e-19	✓	✓
Acc21111.1	3.87324	15.1842	3.92028	1.51e-08	✓	✓
Acc05698.1	1.5562	6.09674	3.91772	2.74e-08	✓	✓
Acc05193.1	6.10333	23.9043	3.91661	2.34e-21	✓	✓
Acc22682.1	5.25145	20.5571	3.91456	1.57e-08	✓	✓
Acc15670.1	3.9481	15.4549	3.91453	2.98e-09	✓	✓
Acc10998.1	3.72124	14.5645	3.91388	1.11e-07	✓	✓
Acc11620.1	10.4495	40.8536	3.90965	4.38e-11	✓	✓
Acc23495.2	16.6491	65.0476	3.90697	1.02e-17	✓	✓
Acc21071.1	32.016	124.998	3.90422	3.94e-24	✓	✓
Acc21951.1	0.883837	3.45044	3.90393	5.79e-05	✓	✓
Acc22993.1	1.1642	4.53788	3.89784	0.0165686	✓	✓
Acc29922.1	12.0219	46.8295	3.89535	2.55e-20	✓	✓
Acc03040.1	12.351	48.1096	3.89519	6.6e-21	✓	✓
Acc30077.1	1.31453	5.11614	3.892	9.24e-07	✓	✓
Acc29216.1	4.87715	18.966	3.88875	1.13e-14	✓	✓
Acc22903.1	51.5453	200.445	3.88871	4.7e-23	✓	✓
Acc16046.1	2.50121	9.71279	3.88324	3.93e-06	✓	✓
Acc08379.1	1.36376	5.29559	3.88308	6.8e-06	✓	✓
Acc00274.1	29.5632	114.77	3.8822	6.83e-19	✓	✓
Acc09222.1	22.3835	86.7945	3.87761	2.51e-24	✓	✓
Acc12890.1	6.92871	26.8621	3.87693	8.72e-12	✓	✓
Acc19608.1	1.91528	7.41849	3.87332	6.84e-06	✓	✓
Acc27103.1	1.48355	5.7444	3.87206	0.0020081	✓	✓
Acc20923.1	50.9117	197.035	3.87013	1.13e-27	✓	✓
Acc23970.1	0.979747	3.78803	3.86634	0.00136918	✓	✓
Acc23047.1	40.0426	154.786	3.86553	1.92e-21	✓	✓
Acc25541.1	1.61394	6.23826	3.86524	0.000712806	✓	✓
Acc21050.1	67.2091	259.382	3.85933	5.68e-21	✓	✓
Acc15505.1	4.82206	18.6007	3.85741	2.7e-09	✓	✓
Acc01624.1	11.0669	42.6683	3.8555	5.95e-14	✓	✓
Acc15410.1	1.20945	4.66076	3.85363	0.0146093	✓	✓
Acc28063.1	24.0251	92.5746	3.85324	1.08e-22	✓	✓
Acc18612.1	4.6483	17.9077	3.85253	4.19e-15	✓	✓
Acc18905.1	4.57492	17.6158	3.85052	3.93e-05	✓	✓
Acc01518.1	19.2587	74.0968	3.84745	2.32e-24	✓	✓
Acc26641.1	1.85286	7.11882	3.84207	0.000193135	✓	✓
Acc07213.1	2.15842	8.29247	3.84191	6.43e-07	✓	✓
Acc10722.1	1.20359	4.62266	3.84073	4.51e-07	✓	✓
Acc12195.1	2.23016	8.56233	3.83933	4.44e-12	✓	✓
Acc06875.1	1.20086	4.60983	3.83877	0.00777714	✓	✓
Acc16959.1	14.099	54.1142	3.83817	5.09e-12	✓	✓
Acc27788.1	9.25648	35.5077	3.83598	7.76e-20	✓	✓
Acc19267.1	4.05794	15.5603	3.83452	2.59e-13	✓	✓
Acc17031.1	1.7536	6.72329	3.83399	0.00740741	✓	✓
Acc21633.1	4.70165	18.0232	3.83337	1.13e-09	✓	✓
Acc11041.1	11.8857	45.5096	3.82895	6.57e-21	✓	✓
Acc19015.1	0.839079	3.21183	3.8278	0.00161633	✓	✓
Acc18788.1	3.54735	13.578	3.82765	1.74e-15	✓	✓
Acc29558.1	296.193	1133.41	3.82659	3.01e-23	✓	✓
Acc24470.1	2.71854	10.3987	3.82512	4.62e-12	✓	✓
Acc10801.1	7.53324	28.8123	3.8247	8.48e-09	✓	✓
Acc20521.1	8.41305	32.1707	3.82391	1.05e-09	✓	✓
Acc11172.1	5.3481	20.45	3.82378	1.12e-10	✓	✓
Acc24956.1	7.30581	27.8954	3.81825	7.44e-15	✓	✓
Acc10066.1	5.22232	19.8551	3.80198	5.01e-05	✓	✓
Acc18936.1	6.68879	25.428	3.80159	9.36e-15	✓	✓
Acc14844.1	1.07854	4.09945	3.80091	0.000123274	✓	✓
Acc04303.1	9.04856	34.3781	3.79929	8.27e-15	✓	✓
Acc19817.1	7.4112	28.1566	3.7992	5.1e-20	✓	✓
Acc17629.1	1.84893	7.02433	3.79914	0.000246879	✓	✓
Acc16740.1	89.5566	340.12	3.79783	9.18e-23	✓	✓
Acc30254.1	18.0147	68.3973	3.79675	2.16e-22	✓	✓
Acc30934.1	8.85888	33.6327	3.7965	8.55e-10	✓	✓
Acc06099.1	2.86631	10.8804	3.79594	3.77e-06	✓	✓
Acc19007.1	2.76557	10.4869	3.79194	0.00012377	✓	✓
Acc03700.1	19.2537	72.8947	3.786	3.16e-26	✓	✓
Acc09999.1	37.6139	142.405	3.78597	8.4e-24	✓	✓
Acc09378.1	2.08393	7.8868	3.78459	8.18e-08	✓	✓
Acc14345.1	2.13481	8.07148	3.78089	0.0011065	✓	✓
Acc12149.1	1.24064	4.68717	3.77804	1.37e-06	✓	✓
Acc02205.1	17.933	67.7369	3.77721	2.28e-15	✓	✓
Acc30434.1	7.826	29.5588	3.777	5.01e-12	✓	✓
Acc20762.1	0.995393	3.75732	3.77471	0.0049238	✓	✓
Acc24556.1	1.44884	5.46645	3.77297	2.5e-09	✓	✓
Acc10299.1	49.963	188.495	3.77268	1.41e-19	✓	✓
Acc21334.1	2.0668	7.79202	3.77009	8.63e-06	✓	✓
Acc20589.1	24.2292	91.0753	3.75891	1.8e-23	✓	✓
Acc28197.1	7.61886	28.6216	3.75667	7.89e-24	✓	✓
Acc13836.1	3.31422	12.4409	3.75381	2.83e-10	✓	✓
Acc25693.1	33.8018	126.873	3.75345	3.02e-24	✓	✓
Acc33288.1	0.906896	3.40095	3.75009	0.0131795	✓	✓
Acc26954.1	1.98783	7.45023	3.74792	9.61e-07	✓	✓
Acc16935.1	17.0164	63.713	3.74421	4.57e-11	✓	✓
Acc06200.1	1.92265	7.19763	3.74359	2.86e-05	✓	✓
Acc03417.1	17.3729	65.0257	3.74294	6.79e-16	✓	✓
Acc08363.1	0.923615	3.45557	3.74135	0.03207	✓	✓
Acc24559.1	1.7905	6.69642	3.73997	2.27e-07	✓	✓
Acc07808.1	18.3878	68.7354	3.7381	5.17e-17	✓	✓
Acc16078.1	3.15189	11.7712	3.73465	0.000220485	✓	✓
Acc17349.1	2.65704	9.92281	3.73454	3.58e-10	✓	✓
Acc32152.1	2.08008	7.76744	3.73419	1.9e-08	✓	✓
Acc15863.1	2.45621	9.1682	3.73266	3.92e-09	✓	✓
Acc29527.1	2.32883	8.69119	3.732	2.96e-06	✓	✓
Acc22884.1	32.6451	121.812	3.7314	1.97e-24	✓	✓
Acc12924.1	14.2741	53.2474	3.73035	4.12e-09	✓	✓
Acc33703.1	5.30396	19.7534	3.72427	0.000701843	✓	✓
Acc15013.1	1.89185	7.0442	3.72345	0.000352345	✓	✓
Acc32393.1	7.00979	26.0974	3.72299	9.91e-23	✓	✓
Acc22542.1	4.68941	17.4566	3.72255	4.37e-09	✓	✓
Acc14988.1	1.22356	4.55439	3.72226	0.0305916	✓	✓
Acc19591.1	3.97309	14.7875	3.72191	0.00200982	✓	✓
Acc29253.1	57.9083	215.508	3.72154	2.4e-26	✓	✓
Acc16419.1	1.91543	7.12283	3.71865	0.00417779	✓	✓
Acc04724.1	7.89843	29.3681	3.71822	1.56e-13	✓	✓
Acc02260.1	8.36677	31.1029	3.71744	2.26e-20	✓	✓
Acc23741.1	2.14649	7.97752	3.71654	0.000688902	✓	✓
Acc24306.1	4.58222	17.0127	3.71277	2.95e-08	✓	✓
Acc13154.1	1.17514	4.35515	3.70606	0.00103574	✓	✓
Acc07289.1	2.20903	8.18008	3.70302	0.000443624	✓	✓
Acc24756.1	0.934618	3.46023	3.70229	4.33e-07	✓	✓
Acc25265.1	40.161	148.668	3.7018	1.22e-20	✓	✓
Acc21094.1	12.9413	47.8609	3.69831	5.16e-19	✓	✓
Acc30915.1	54.521	201.578	3.69725	4.11e-26	✓	✓
Acc14493.1	1.94068	7.17386	3.69657	0.000788313	✓	✓
Acc29510.1	14.0634	51.981	3.69619	5.36e-23	✓	✓
Acc25986.1	50.5692	186.883	3.69558	1.5e-25	✓	✓
Acc29592.1	122.567	452.8	3.69432	5.07e-25	✓	✓
Acc25655.1	5.20455	19.225	3.69388	1.76e-19	✓	✓
Acc15045.1	4.03977	14.9118	3.69125	0.0014253	✓	✓
Acc10298.1	1.46142	5.39397	3.69091	0.000302754	✓	✓
Acc03089.1	0.909115	3.35109	3.6861	0.00418322	✓	✓
Acc22561.1	1.78961	6.59592	3.68567	8.5e-06	✓	✓
Acc27869.1	1.61349	5.9416	3.68245	0.00293518	✓	✓
Acc05466.1	3.26818	12.0315	3.68141	3.12e-05	✓	✓
Acc03012.1	36.8604	135.585	3.67833	2.27e-20	✓	✓
Acc04634.1	1.11178	4.08899	3.67787	0.00344041	✓	✓
Acc06949.1	1.76056	6.46785	3.67375	0.000180184	✓	✓
Acc22887.1	8.2814	30.4206	3.67336	3.32e-07	✓	✓
Acc14731.1	56.0717	205.965	3.67324	6.08e-26	✓	✓
Acc24042.1	3.27806	12.0381	3.67232	3.44e-13	✓	✓
Acc17355.1	47.4425	174.036	3.66836	2e-20	✓	✓
Acc28831.1	3.526	12.9256	3.66581	1.18e-06	✓	✓
Acc28696.1	2.39721	8.78315	3.66391	0.013177	✓	✓
Acc29129.1	2.95806	10.8366	3.66343	1.16e-05	✓	✓
Acc24638.1	1.32576	4.85116	3.65916	3.44e-05	✓	✓
Acc00010.1	2.47963	9.06815	3.65705	6.51e-05	✓	✓
Acc07976.1	2.81739	10.2948	3.65403	8.14e-05	✓	✓
Acc27667.1	1.06276	3.88237	3.65311	5.62e-05	✓	✓
Acc06908.1	2.89864	10.5812	3.6504	8.04e-09	✓	✓
Acc22579.1	5.29275	19.2987	3.64624	2.71e-06	✓	✓
Acc28523.1	1.56691	5.71101	3.64475	0.000525102	✓	✓
Acc04293.1	4.04229	14.7248	3.64269	6.4e-08	✓	✓
Acc13332.1	12.7963	46.6032	3.64193	1.06e-15	✓	✓
Acc05248.1	19.3003	70.2891	3.64186	1.15e-12	✓	✓
Acc15385.1	2.77785	10.1135	3.64078	1.33e-07	✓	✓
Acc27569.1	1.34605	4.89545	3.63689	1.32e-10	✓	✓
Acc24994.1	7.57682	27.5477	3.63578	3.78e-05	✓	✓
Acc18057.1	15.2213	55.3343	3.63533	1.39e-12	✓	✓
Acc16015.1	1.92801	6.99649	3.62887	6.44e-09	✓	✓
Acc08962.1	34.2066	124.017	3.62552	1.32e-16	✓	✓
Acc00570.1	1.68638	6.11345	3.6252	0.0144919	✓	✓
Acc24434.1	0.904612	3.27123	3.61616	0.0174344	✓	✓
Acc30785.1	14.9819	54.1501	3.61436	3.04e-16	✓	✓
Acc14914.1	4.16358	15.0378	3.61174	1.32e-06	✓	✓
Acc26572.1	20.2262	73.0241	3.61037	5.52e-25	✓	✓
Acc33247.1	1.7537	6.3282	3.60849	0.00146657	✓	✓
Acc16905.1	1.15593	4.16922	3.60683	3.56e-05	✓	✓
Acc24036.1	11.5498	41.6562	3.60665	1.16e-17	✓	✓
Acc24692.1	50.6697	182.602	3.60377	1.52e-22	✓	✓
Acc21031.1	4.82403	17.3671	3.60012	1.2e-13	✓	✓
Acc08266.1	20.1491	72.5118	3.59876	1.32e-06	✓	✓
Acc26841.1	15.3812	55.3261	3.597	2.38e-13	✓	✓
Acc22766.1	1.47232	5.28884	3.59219	2.27e-05	✓	✓
Acc04992.1	10.575	37.952	3.58884	2.75e-12	✓	✓
Acc32831.1	17.1907	61.6916	3.58866	9.91e-21	✓	✓
Acc13325.1	5.27526	18.9217	3.58687	2.03e-07	✓	✓
Acc25910.1	6.6672	23.9075	3.58583	3.67e-13	✓	✓
Acc20665.1	2.99741	10.7452	3.58485	8.66e-16	✓	✓
Acc31358.1	8.45243	30.2821	3.58265	1.2e-08	✓	✓
Acc27744.1	11.1403	39.8942	3.58106	1.67e-13	✓	✓
Acc29591.1	26.5513	95.0749	3.5808	1.91e-21	✓	✓
Acc32670.1	6.14629	22.0062	3.58041	6.1e-17	✓	✓
Acc30757.1	1.82903	6.54831	3.58021	0.0001	✓	✓
Acc23088.1	22.4429	80.33	3.57931	1.56e-15	✓	✓
Acc26909.1	34.0039	121.679	3.57839	1.33e-23	✓	✓
Acc08743.1	4.1375	14.793	3.57535	2.24e-09	✓	✓
Acc24370.1	9.78276	34.9635	3.57399	0.000603289	✓	✓
Acc15687.1	6.46509	23.1003	3.57309	2.01e-21	✓	✓
Acc12543.1	3.34927	11.9627	3.57173	0.00386327	✓	✓
Acc33717.1	0.960717	3.42983	3.57007	0.00834171	✓	✓
Acc31161.1	38.9144	138.833	3.56766	2.06e-22	✓	✓
Acc11803.1	18.6465	66.4747	3.565	1.34e-16	✓	✓
Acc01675.1	7.84856	27.946	3.56066	0.000560038	✓	✓
Acc05822.1	4.14519	14.7507	3.5585	5.82e-08	✓	✓
Acc33290.1	2.69557	9.59128	3.55817	8.67e-06	✓	✓
Acc22467.1	3.58601	12.7524	3.55616	2.04e-07	✓	✓
Acc26101.1	2.6964	9.58492	3.55471	0.00103913	✓	✓
Acc05859.1	1.7047	6.05767	3.55352	0.00102515	✓	✓
Acc24317.1	23.5521	83.6623	3.55222	4.57e-19	✓	✓
Acc08331.1	6.36327	22.6032	3.55214	7.49e-06	✓	✓
Acc20010.1	2.49732	8.86982	3.55173	2.76e-05	✓	✓
Acc16355.1	1.25145	4.43835	3.54656	0.0466822	✓	✓
Acc23869.1	3.22057	11.4159	3.5447	5.47e-05	✓	✓
Acc10950.1	5.47261	19.3966	3.5443	0.00154732	✓	✓
Acc13633.1	2.22373	7.88133	3.54419	7.6e-06	✓	✓
Acc10137.1	7.49499	26.562	3.54397	4.58e-10	✓	✓
Acc15022.1	2.13939	7.58098	3.54352	0.0191268	✓	✓
Acc26588.1	26.0322	92.206	3.542	7.94e-19	✓	✓
Acc06907.1	38.3359	135.589	3.53686	7.25e-21	✓	✓
Acc08059.1	4.21372	14.8854	3.53261	3.29e-12	✓	✓
Acc26571.1	5.26746	18.5985	3.53082	9.06e-08	✓	✓
Acc20336.1	1.79754	6.34147	3.52786	8.35e-05	✓	✓
Acc11572.1	8.15302	28.7503	3.52633	7.45e-08	✓	✓
Acc10832.1	18.4704	65.123	3.5258	1.56e-15	✓	✓
Acc00531.1	3.82009	13.4506	3.52102	6.44e-12	✓	✓
Acc23133.1	7.52071	26.48	3.52094	2.17e-08	✓	✓
Acc14033.1	12.9152	45.4729	3.52089	4.62e-07	✓	✓
Acc00571.1	1.7044	5.99934	3.51992	0.00242773	✓	✓
Acc08292.1	3.39845	11.9541	3.51751	1.75e-06	✓	✓
Acc24421.1	13.2969	46.7567	3.51637	1.84e-16	✓	✓
Acc07876.1	4.68701	16.4786	3.51581	2.46e-07	✓	✓
Acc08967.1	4.11724	14.4708	3.51469	1.17e-06	✓	✓
Acc08112.1	2.8406	9.98373	3.51465	5.73e-09	✓	✓
Acc01841.1	1.84182	6.46693	3.51117	7.23e-08	✓	✓
Acc06379.1	43.8783	154.027	3.51031	1.75e-23	✓	✓
Acc02587.1	3.5608	12.4966	3.50949	0.000337968	✓	✓
Acc16572.1	17.3945	61.0411	3.50922	1.5e-20	✓	✓
Acc21461.1	3.98597	13.9853	3.50862	8.17e-09	✓	✓
Acc30358.1	4.16285	14.5972	3.50654	6.65e-18	✓	✓
Acc18787.1	3.02533	10.6039	3.50505	7.5e-06	✓	✓
Acc14958.1	2.83666	9.93515	3.50242	4.99e-07	✓	✓
Acc01239.1	7.31466	25.5998	3.4998	5.68e-10	✓	✓
Acc15465.1	4.1651	14.5696	3.49802	1.02e-06	✓	✓
Acc11699.1	4.46195	15.608	3.49802	6.63e-10	✓	✓
Acc28013.1	2.38846	8.35039	3.49613	0.000239597	✓	✓
Acc33438.1	22.7844	79.5836	3.4929	1.15e-21	✓	✓
Acc10904.1	4.66613	16.2889	3.49089	1.86e-09	✓	✓
Acc28972.1	4.1407	14.4459	3.48876	0.0246735	✓	✓
Acc15063.1	3.66189	12.7558	3.4834	0.000574753	✓	✓
Acc08477.1	56.738	197.609	3.48283	9.88e-22	✓	✓
Acc14905.1	1.9812	6.89875	3.4821	0.00923954	✓	✓
Acc01626.1	93.1422	324.253	3.48127	1.07e-23	✓	✓
Acc33036.1	5.37587	18.7124	3.48082	8.75e-08	✓	✓
Acc12847.1	18.2974	63.669	3.47967	1.4e-23	✓	✓
Acc07494.1	3.13598	10.9045	3.47724	4.2e-09	✓	✓
Acc19981.1	12.4468	43.2704	3.47644	7.84e-11	✓	✓
Acc27833.1	205.662	714.417	3.47374	1.53e-24	✓	✓
Acc24820.1	2.40424	8.35132	3.47357	0.000833039	✓	✓
Acc02730.1	8.31984	28.8929	3.47277	4.09e-10	✓	✓
Acc08442.1	16.8924	58.6614	3.47265	4.8e-18	✓	✓
Acc07475.1	5.98589	20.7785	3.47124	1.4e-11	✓	✓
Acc23515.1	1.35645	4.70523	3.46879	0.00368936	✓	✓
Acc31644.1	1.86395	6.46061	3.46609	0.000428337	✓	✓
Acc15612.1	3.81048	13.2048	3.4654	2.47e-05	✓	✓
Acc07239.1	10.5004	36.3721	3.46386	1.04e-19	✓	✓
Acc15401.1	19.7769	68.493	3.46328	6.6e-19	✓	✓
Acc13359.1	9.59671	33.1789	3.45732	2.63e-17	✓	✓
Acc21247.1	3231.81	11162.7	3.45402	1.73e-06	✓	✓
Acc22807.1	4.24572	14.6642	3.45388	1.01e-11	✓	✓
Acc20427.1	6.43164	22.2063	3.45267	1.53e-11	✓	✓
Acc15171.1	3.23963	11.1736	3.44905	8.55e-05	✓	✓
Acc28332.1	8.57557	29.5723	3.44844	3.5e-14	✓	✓
Acc22999.1	7.28806	25.126	3.44755	3.2e-09	✓	✓
Acc10529.1	5.07343	17.4885	3.44708	2.53e-09	✓	✓
Acc04898.1	67.5706	232.919	3.44704	2.95e-23	✓	✓
Acc26779.1	5.38085	18.5359	3.44479	3.21e-07	✓	✓
Acc30950.1	6.49792	22.3822	3.44451	3e-10	✓	✓
Acc23160.1	3.67986	12.6691	3.44281	8.77e-14	✓	✓
Acc10954.1	10.908	37.5393	3.44145	6.07e-19	✓	✓
Acc27947.1	51.6166	177.543	3.43964	4.43e-20	✓	✓
Acc10484.1	1.13517	3.90293	3.43818	0.013172	✓	✓
Acc08945.1	7.84243	26.9569	3.43731	1.09e-08	✓	✓
Acc09746.1	43.8167	150.565	3.43625	3.07e-14	✓	✓
Acc17905.1	6.73178	23.0975	3.43112	1.14e-06	✓	✓
Acc23401.1	2.29777	7.88283	3.43064	6.02e-05	✓	✓
Acc12217.1	18.2945	62.7405	3.42947	8.36e-19	✓	✓
Acc17982.1	26.7831	91.8513	3.42945	2.61e-18	✓	✓
Acc29108.1	0.91196	3.12296	3.42444	0.00226229	✓	✓
Acc22669.1	1.11603	3.82016	3.42298	0.0257107	✓	✓
Acc33282.1	16.7927	57.48	3.42292	5.35e-15	✓	✓
Acc23593.1	8.54981	29.2533	3.42152	1.09e-10	✓	✓
Acc23048.1	11.2232	38.3987	3.42136	2.03e-17	✓	✓
Acc25318.1	4.22729	14.4624	3.42121	7.1e-06	✓	✓
Acc26850.1	5.33596	18.2474	3.4197	2.97e-07	✓	✓
Acc12792.1	1.21702	4.1598	3.41803	1.48e-15	✓	✓
Acc06325.1	14.278	48.7972	3.41766	1.95e-15	✓	✓
Acc25264.1	2.38402	8.14732	3.41747	0.000133857	✓	✓
Acc02965.1	4.61465	15.7687	3.4171	1.22e-05	✓	✓
Acc09525.1	2.85497	9.75073	3.41536	0.00495763	✓	✓
Acc26278.1	3.53677	12.0766	3.41459	2.4e-05	✓	✓
Acc13780.1	4.70016	16.0469	3.41412	3.08e-08	✓	✓
Acc14419.1	1.42059	4.84812	3.41275	3.97e-08	✓	✓
Acc11610.1	17.7325	60.504	3.41204	1.1e-10	✓	✓
Acc11682.1	5.5455	18.9193	3.41165	6.25e-11	✓	✓
Acc32033.1	6.30293	21.5003	3.41115	4.79e-11	✓	✓
Acc21538.1	23.7951	81.1523	3.41046	3.72e-13	✓	✓
Acc11299.1	2.69278	9.18109	3.40952	4.52e-07	✓	✓
Acc19318.1	30.5458	104.115	3.4085	3.54e-16	✓	✓
Acc26686.1	15.5557	52.9913	3.40656	1.27e-16	✓	✓
Acc30536.1	4.02645	13.7124	3.40558	2.11e-06	✓	✓
Acc00196.1	5.40707	18.4137	3.40549	2.41e-07	✓	✓
Acc25162.1	6.55318	22.3154	3.40528	4.99e-06	✓	✓
Acc11472.1	1.48664	5.05776	3.40213	1.66e-06	✓	✓
Acc24196.1	2.51675	8.55702	3.40003	1.63e-06	✓	✓
Acc18608.1	5.77522	19.6326	3.39945	2.38e-14	✓	✓
Acc26478.1	63.4184	215.57	3.39917	6.45e-23	✓	✓
Acc22589.1	12.5906	42.7772	3.39755	1.21e-13	✓	✓
Acc12903.1	31.9842	108.64	3.39668	1.71e-21	✓	✓
Acc30114.1	42.9997	145.915	3.3934	9.17e-22	✓	✓
Acc06889.1	100.76	341.737	3.39159	4.8e-22	✓	✓
Acc22827.1	3.37432	11.4393	3.39009	0.000282562	✓	✓
Acc20070.1	16.8757	57.1951	3.38919	1.73e-16	✓	✓
Acc23828.1	18.2499	61.8089	3.38681	1.48e-16	✓	✓
Acc27255.1	1.85342	6.27551	3.38591	3.56e-09	✓	✓
Acc24812.1	5.25616	17.794	3.38536	2.24e-07	✓	✓
Acc24578.1	3.60898	12.2167	3.38507	3.2e-08	✓	✓
Acc28437.1	4.51355	15.2696	3.38307	5.52e-07	✓	✓
Acc33289.1	1.06695	3.6087	3.38226	0.0228579	✓	✓
Acc10986.1	7.95176	26.863	3.37824	4.91e-21	✓	✓
Acc21535.1	8.76898	29.6217	3.37801	2.4e-10	✓	✓
Acc26334.1	7.49066	25.301	3.37767	2.12e-11	✓	✓
Acc04356.1	8.46827	28.5901	3.37615	1.12e-14	✓	✓
Acc13567.1	4.75181	16.0294	3.37332	3.42e-11	✓	✓
Acc20248.1	8.37919	28.2504	3.3715	1.89e-08	✓	✓
Acc14693.1	2.49082	8.38816	3.36763	0.000164297	✓	✓
Acc31466.1	31.5845	106.338	3.36678	1.86e-16	✓	✓
Acc15526.1	3.5165	11.8392	3.36676	0.00130614	✓	✓
Acc07698.1	1.11634	3.7584	3.36672	0.00800409	✓	✓
Acc28969.1	1.80572	6.0745	3.36402	3.24e-06	✓	✓
Acc00927.1	11.0083	37.022	3.3631	3.36e-06	✓	✓
Acc28816.1	2.55162	8.57911	3.36223	1.69e-09	✓	✓
Acc20613.1	2.10356	7.07158	3.36173	2.18e-06	✓	✓
Acc29201.1	9.97481	33.5219	3.36065	3.67e-13	✓	✓
Acc14535.1	1.66046	5.57541	3.35775	2.55e-08	✓	✓
Acc03149.1	3.62121	12.1558	3.35684	4.87e-06	✓	✓
Acc22094.1	32.7087	109.69	3.35355	8.95e-20	✓	✓
Acc20811.1	5.67854	19.0344	3.35199	4.45e-14	✓	✓
Acc13535.1	4.39609	14.7273	3.3501	6.59e-11	✓	✓
Acc04603.1	390.571	1308.13	3.34928	2.16e-23	✓	✓
Acc32091.1	7.45554	24.9682	3.34895	1.3e-09	✓	✓
Acc14729.1	5.67039	18.9738	3.34613	2.28e-07	✓	✓
Acc28129.1	2.56961	8.59611	3.3453	0.00281624	✓	✓
Acc01917.1	1.26173	4.22036	3.34491	0.000445532	✓	✓
Acc00063.1	1.34171	4.48775	3.3448	2.4e-07	✓	✓
Acc07567.1	2.68274	8.96993	3.34357	8.78e-06	✓	✓
Acc04369.1	4.71437	15.7582	3.34258	0.0187877	✓	✓
Acc29657.1	10.3133	34.4692	3.34222	3e-10	✓	✓
Acc09415.1	1.35921	4.54265	3.34213	0.002162	✓	✓
Acc25565.1	1.76561	5.8889	3.33533	0.0115657	✓	✓
Acc00404.1	3.47148	11.5766	3.33478	6.75e-13	✓	✓
Acc04307.1	1.36436	4.54898	3.33416	0.0172024	✓	✓
Acc24869.1	168.143	560.328	3.33246	2e-18	✓	✓
Acc11517.1	5.88263	19.5817	3.32874	8.82e-08	✓	✓
Acc25348.1	8.9145	29.6661	3.32785	5.01e-09	✓	✓
Acc19386.1	2.36506	7.86864	3.32704	0.00052585	✓	✓
Acc08996.1	2.72998	9.08079	3.32632	1.57e-07	✓	✓
Acc04905.1	5.11867	17.0239	3.32584	2.94e-10	✓	✓
Acc10831.1	1.54069	5.12326	3.32531	0.000287114	✓	✓
Acc18988.1	2.06689	6.87182	3.32471	3.65e-06	✓	✓
Acc23285.1	1.43741	4.77844	3.32435	0.00676943	✓	✓
Acc09596.1	19.2831	64.0743	3.32282	1.67e-16	✓	✓
Acc02979.1	2.01021	6.67683	3.32145	0.0011534	✓	✓
Acc12531.1	8.76435	29.1093	3.32133	1.76e-14	✓	✓
Acc33721.1	3.90394	12.9617	3.32017	0.00426751	✓	✓
Acc32683.1	5.53908	18.3859	3.31931	6.48e-14	✓	✓
Acc14509.1	7.33259	24.3273	3.31769	5.57e-13	✓	✓
Acc24279.1	3.91861	12.9969	3.3167	7.14e-10	✓	✓
Acc06820.1	1.42549	4.7276	3.31648	0.00182204	✓	✓
Acc20774.1	5.9996	19.89	3.31522	5.48e-11	✓	✓
Acc21730.1	14.6354	48.5045	3.31418	5.64e-15	✓	✓
Acc10834.1	5.54006	18.3539	3.31293	1.85e-07	✓	✓
Acc18770.1	14.7042	48.6978	3.31182	1.55e-09	✓	✓
Acc32673.1	8.28091	27.4238	3.31169	4.65e-12	✓	✓
Acc20628.1	4.75557	15.7409	3.30999	1.6e-18	✓	✓
Acc14500.1	10.4306	34.5087	3.30842	1.05e-14	✓	✓
Acc10552.1	6.66682	22.0444	3.30658	1.93e-07	✓	✓
Acc17949.1	113.054	373.813	3.3065	4.18e-21	✓	✓
Acc12841.1	6.94831	22.9545	3.3036	2.85e-13	✓	✓
Acc11091.1	11.257	37.1742	3.30232	4.87e-10	✓	✓
Acc12229.1	10.6275	35.0769	3.30058	3.16e-19	✓	✓
Acc13382.1	15.9251	52.5345	3.29885	2.08e-12	✓	✓
Acc09581.1	1.95147	6.43148	3.29571	1.23e-07	✓	✓
Acc08770.1	8.41871	27.7364	3.29462	3.09e-08	✓	✓
Acc31868.1	3.77145	12.4235	3.2941	1.07e-09	✓	✓
Acc17618.1	116.339	383.092	3.2929	2.29e-21	✓	✓
Acc20983.1	227.713	749.503	3.29144	9.69e-22	✓	✓
Acc07657.1	22.0676	72.6231	3.29094	7.35e-14	✓	✓
Acc22528.1	15.0447	49.4821	3.289	1.22e-12	✓	✓
Acc14514.1	7.69807	25.2977	3.28624	1.05e-13	✓	✓
Acc17580.1	5.6487	18.558	3.28535	1.59e-07	✓	✓
Acc16859.1	359.916	1182.24	3.28478	3.65e-14	✓	✓
Acc32434.1	2.92472	9.59636	3.28112	2.37e-10	✓	✓
Acc06376.1	2.6036	8.54252	3.28104	0.00108486	✓	✓
Acc32730.1	5.0006	16.4059	3.28079	9.68e-08	✓	✓
Acc04663.1	1.69227	5.55197	3.28078	0.00210423	✓	✓
Acc12753.1	1.15687	3.79514	3.28052	0.00498067	✓	✓
Acc25088.1	5.03138	16.4976	3.27893	1.82e-17	✓	✓
Acc16941.1	1.26766	4.15569	3.27824	0.0184795	✓	✓
Acc14959.1	4.79724	15.7238	3.27767	0.0377055	✓	✓
Acc04938.1	19.768	64.7712	3.27657	1.27e-16	✓	✓
Acc28110.1	3.3874	11.0943	3.27517	0.00654633	✓	✓
Acc27736.1	1.01598	3.32668	3.27436	0.00504815	✓	✓
Acc32140.1	10.7976	35.342	3.27312	4.13e-17	✓	✓
Acc00673.1	1.88766	6.17747	3.27256	0.00123406	✓	✓
Acc05468.1	1.1691	3.82541	3.27209	0.00322596	✓	✓
Acc25796.1	16.0199	52.4119	3.27168	1.25e-19	✓	✓
Acc03513.1	10.4974	34.3168	3.26908	5.32e-12	✓	✓
Acc16315.1	6.80237	22.2305	3.26805	0.000335404	✓	✓
Acc10063.1	23.7944	77.7611	3.26805	3.63e-11	✓	✓
Acc13911.1	11.4882	37.5409	3.26778	1.03e-15	✓	✓
Acc05508.1	9.67092	31.5785	3.26531	8.86e-10	✓	✓
Acc00077.1	3.25297	10.6204	3.26482	0.000133861	✓	✓
Acc06516.1	1.10217	3.59775	3.26423	0.0373397	✓	✓
Acc14701.1	3.76325	12.277	3.26234	2.64e-09	✓	✓
Acc05108.1	40.6215	132.499	3.2618	3.92e-14	✓	✓
Acc00161.1	1.93226	6.29927	3.26006	3.04e-12	✓	✓
Acc19567.1	4.70855	15.3469	3.25936	4.12e-05	✓	✓
Acc12304.1	3.35972	10.9492	3.25895	1.36e-06	✓	✓
Acc06574.1	23.8381	77.679	3.25861	6.67e-10	✓	✓
Acc14688.1	0.99289	3.23527	3.25844	0.0247133	✓	✓
Acc18249.1	3.93615	12.8236	3.25789	2.76e-09	✓	✓
Acc15830.1	2.31889	7.55452	3.25782	0.00222187	✓	✓
Acc23543.1	12.4957	40.7082	3.25776	9.65e-11	✓	✓
Acc00423.1	1.31261	4.27335	3.25563	0.000583816	✓	✓
Acc28055.1	1.39702	4.54341	3.25221	0.00875765	✓	✓
Acc26936.1	9.39358	30.5193	3.24895	1.64e-13	✓	✓
Acc20259.1	30.3787	98.6778	3.24826	5.81e-13	✓	✓
Acc32153.1	8.1618	26.5027	3.24716	2.98e-11	✓	✓
Acc14399.1	33.7665	109.603	3.2459	3.77e-17	✓	✓
Acc25892.1	96.4886	313.083	3.24477	2.21e-21	✓	✓
Acc12027.1	26.1272	84.7587	3.24408	1.08e-16	✓	✓
Acc09922.1	1.21848	3.95281	3.24405	0.00219668	✓	✓
Acc27241.1	19.5399	63.3709	3.24315	3.39e-12	✓	✓
Acc26374.1	9.38037	30.411	3.24199	3.36e-06	✓	✓
Acc09184.1	3.53648	11.4592	3.24028	2.36e-06	✓	✓
Acc01062.1	3.58937	11.6261	3.23904	0.00113832	✓	✓
Acc26283.1	4.87292	15.7835	3.23902	0.0456811	✓	✓
Acc10483.1	1.84375	5.97096	3.23848	0.000556701	✓	✓
Acc30089.1	2.60713	8.44273	3.23833	1.15e-11	✓	✓
Acc27813.1	2.30301	7.4568	3.23786	7.75e-06	✓	✓
Acc03939.1	1.12172	3.63073	3.23675	0.0207804	✓	✓
Acc22769.1	1.35262	4.3761	3.23528	0.0150732	✓	✓
Acc11612.1	5.31006	17.1698	3.23345	3.3e-14	✓	✓
Acc15075.1	20.5615	66.4843	3.23344	2.84e-18	✓	✓
Acc03977.1	0.936093	3.02657	3.23319	0.0453635	✓	✓
Acc13275.1	5.10803	16.5107	3.23229	2.17e-09	✓	✓
[truncated: 3,579 more rows]

## Sheet: Supplemental Table S2
Supplemental Table S2 Gene list of the Ethydown category
Gene ID (Pilkington et al. 2019)	averaged RPKM in ripening stage		expression bias at harvest / in propylene-treated	FDR in comparison of at harvest and propylene-treated	> 1.5-fold change	> 3-fold change	> 5-fold change	> 10-fold change	> 20-fold change
	at harvest	propylene-treated
Acc26637.1	191.848	0	propylene-teated specific	5.11e-222	✓	✓	✓	✓	✓
Acc16285.1	25.6486	0	propylene-teated specific	1.92e-108	✓	✓	✓	✓	✓
Acc21200.1	71.846	0	propylene-teated specific	3.72e-104	✓	✓	✓	✓	✓
Acc04618.1	20.0165	0	propylene-teated specific	1.29e-66	✓	✓	✓	✓	✓
Acc06072.1	20.8463	0	propylene-teated specific	1.77e-44	✓	✓	✓	✓	✓
Acc15823.1	21.9068	0	propylene-teated specific	5.61e-29	✓	✓	✓	✓	✓
Acc06452.1	21.6412	0	propylene-teated specific	4.76e-19	✓	✓	✓	✓	✓
Acc32486.1	566.716	0.552493	1025.74	0	✓	✓	✓	✓	✓
Acc07809.1	216.206	0.268835	804.231	3.05e-130	✓	✓	✓	✓	✓
Acc29445.1	141.66	0.258643	547.704	3.78e-159	✓	✓	✓	✓	✓
Acc01647.1	85.8915	0.161301	532.491	2.77e-96	✓	✓	✓	✓	✓
Acc01009.1	23.2573	0.0694768	334.749	2.01e-60	✓	✓	✓	✓	✓
Acc23630.1	29.2234	0.133045	219.651	1.56e-84	✓	✓	✓	✓	✓
Acc31047.1	58.0549	0.320399	181.196	3.37e-100	✓	✓	✓	✓	✓
Acc08040.1	39.379	0.219267	179.594	6e-41	✓	✓	✓	✓	✓
Acc11230.1	33.6857	0.190841	176.512	5.63e-62	✓	✓	✓	✓	✓
Acc01812.1	35.3767	0.213851	165.427	1.1e-32	✓	✓	✓	✓	✓
Acc02866.1	21.8812	0.135681	161.27	3.59e-60	✓	✓	✓	✓	✓
Acc27737.1	169.105	1.06911	158.174	2.36e-215	✓	✓	✓	✓	✓
Acc21276.1	127.483	0.809625	157.459	9.43e-129	✓	✓	✓	✓	✓
Acc04469.1	22.7198	0.148037	153.473	4.33e-61	✓	✓	✓	✓	✓
Acc16478.1	54.4133	0.371507	146.466	2.11e-56	✓	✓	✓	✓	✓
Acc15776.1	244.766	1.71805	142.467	5.01e-175	✓	✓	✓	✓	✓
Acc30767.1	52.9873	0.397621	133.261	1.82e-113	✓	✓	✓	✓	✓
Acc23493.1	20.4052	0.154036	132.47	2.47e-54	✓	✓	✓	✓	✓
Acc16590.1	138.588	1.05913	130.85	1.11e-208	✓	✓	✓	✓	✓
Acc00493.1	20.6401	0.166919	123.653	3.26e-31	✓	✓	✓	✓	✓
Acc25119.1	111.605	0.950875	117.371	4.44e-167	✓	✓	✓	✓	✓
Acc21211.1	50.8993	0.490536	103.763	3.97e-57	✓	✓	✓	✓	✓
Acc03123.1	29.5585	0.286655	103.115	5.46e-61	✓	✓	✓	✓	✓
Acc05180.1	40.6419	0.436396	93.1308	2.78e-150	✓	✓	✓	✓	✓
Acc24778.1	23.5179	0.267868	87.7969	5.47e-32	✓	✓	✓	✓	✓
Acc25698.1	89.6279	1.04989	85.3685	5.58e-155	✓	✓	✓	✓	✓
Acc06071.1	36.5367	0.432013	84.573	1.09e-67	✓	✓	✓	✓	✓
Acc02594.1	23.9382	0.292474	81.8473	3.4e-34	✓	✓	✓	✓	✓
Acc03711.1	50.9301	0.624771	81.5179	5.38e-113	✓	✓	✓	✓	✓
Acc11090.1	218.944	2.87423	76.175	4.22e-114	✓	✓	✓	✓	✓
Acc07066.1	28.6998	0.384114	74.717	3.97e-29	✓	✓	✓	✓	✓
Acc09005.1	179.913	2.43801	73.795	2.89e-108	✓	✓	✓	✓	✓
Acc21388.1	22.5429	0.324225	69.5287	1.69e-26	✓	✓	✓	✓	✓
Acc31799.1	95.0827	1.37216	69.2943	4.69e-171	✓	✓	✓	✓	✓
Acc32235.1	41.125	0.615808	66.7821	3.96e-130	✓	✓	✓	✓	✓
Acc22816.1	76.7346	1.18385	64.818	5.36e-139	✓	✓	✓	✓	✓
Acc25981.1	61.4045	1.05197	58.3712	3.64e-82	✓	✓	✓	✓	✓
Acc03953.1	484.283	8.35059	57.9938	1.27e-230	✓	✓	✓	✓	✓
Acc31786.1	78.4521	1.42445	55.0755	2.26e-69	✓	✓	✓	✓	✓
Acc30846.1	50.1232	0.914355	54.8181	1.15e-64	✓	✓	✓	✓	✓
Acc06716.1	26.6359	0.486801	54.7161	8.61e-99	✓	✓	✓	✓	✓
Acc27295.1	24.4651	0.485216	50.421	1.68e-30	✓	✓	✓	✓	✓
Acc13590.1	35.6797	0.729859	48.8857	1.44e-50	✓	✓	✓	✓	✓
Acc13783.1	78.6269	1.68362	46.7011	9.33e-45	✓	✓	✓	✓	✓
Acc15993.1	90.5974	1.94466	46.5879	4.21e-109	✓	✓	✓	✓	✓
Acc27969.1	23.5434	0.509036	46.2508	1.89e-48	✓	✓	✓	✓	✓
Acc31113.1	75.1978	1.67018	45.0238	2.6e-33	✓	✓	✓	✓	✓
Acc11380.1	35.6001	0.793284	44.8769	1.35e-24	✓	✓	✓	✓	✓
Acc05304.1	92.0646	2.06384	44.6084	5.93e-171	✓	✓	✓	✓	✓
Acc21022.1	25.669	0.579001	44.3332	1.27e-19	✓	✓	✓	✓	✓
Acc00243.1	80.9379	1.88371	42.9673	9.63e-132	✓	✓	✓	✓	✓
Acc14309.1	21.5853	0.510579	42.2761	1.29e-32	✓	✓	✓	✓	✓
Acc13439.1	60.0991	1.43138	41.9867	2.48e-94	✓	✓	✓	✓	✓
Acc07972.1	22.0955	0.530772	41.6291	4.16e-40	✓	✓	✓	✓	✓
Acc13578.1	22.281	0.548271	40.6387	3.1e-52	✓	✓	✓	✓	✓
Acc20587.1	78.1953	1.95781	39.9402	4.16e-79	✓	✓	✓	✓	✓
Acc27807.1	158.438	4.23698	37.3941	4.39e-174	✓	✓	✓	✓	✓
Acc30181.1	31.3332	0.854007	36.6896	5.04e-101	✓	✓	✓	✓	✓
Acc30734.1	39.1793	1.0757	36.4221	1.72e-50	✓	✓	✓	✓	✓
Acc20636.1	33.7196	0.930094	36.254	1.07e-38	✓	✓	✓	✓	✓
Acc32422.1	26.827	0.793455	33.8104	3.3e-54	✓	✓	✓	✓	✓
Acc14243.1	101.945	3.02839	33.6632	4.69e-88	✓	✓	✓	✓	✓
Acc24327.1	54.4345	1.63534	33.2863	7.63e-113	✓	✓	✓	✓	✓
Acc09590.1	70.8525	2.13092	33.2497	5.03e-113	✓	✓	✓	✓	✓
Acc22788.1	20.3038	0.617894	32.8597	2.26e-39	✓	✓	✓	✓	✓
Acc09683.1	35.3205	1.09452	32.2702	2.5e-36	✓	✓	✓	✓	✓
Acc32572.1	38.3434	1.18831	32.2673	4.83e-61	✓	✓	✓	✓	✓
Acc03383.1	84.4595	2.64092	31.9811	1.28e-79	✓	✓	✓	✓	✓
Acc27606.1	24.7878	0.775576	31.9605	2.36e-41	✓	✓	✓	✓	✓
Acc27890.1	81.4244	2.56203	31.7813	4.13e-132	✓	✓	✓	✓	✓
Acc10240.1	20.2522	0.637971	31.7446	9.68e-88	✓	✓	✓	✓	✓
Acc24918.1	23.4233	0.770176	30.413	1.73e-44	✓	✓	✓	✓	✓
Acc21171.1	21.6005	0.714094	30.2489	1.93e-37	✓	✓	✓	✓	✓
Acc11162.1	147.468	4.92152	29.9639	2.88e-162	✓	✓	✓	✓	✓
Acc15145.1	27.8474	0.946147	29.4324	2.07e-21	✓	✓	✓	✓	✓
Acc31925.1	24.5251	0.833886	29.4106	1.8e-25	✓	✓	✓	✓	✓
Acc13488.1	125.449	4.41212	28.4329	1.42e-88	✓	✓	✓	✓	✓
Acc18968.1	67.6251	2.4454	27.654	6.05e-97	✓	✓	✓	✓	✓
Acc17628.1	32.8811	1.21226	27.1237	1.9e-103	✓	✓	✓	✓	✓
Acc03929.1	593.61	22.2886	26.6329	1.19e-185	✓	✓	✓	✓	✓
Acc09787.1	117.877	4.42788	26.6216	1.42e-99	✓	✓	✓	✓	✓
Acc25112.1	561.5	21.2325	26.4453	1.05e-149	✓	✓	✓	✓	✓
Acc06704.1	121.65	4.6181	26.3421	7.36e-102	✓	✓	✓	✓	✓
Acc08483.1	44.8801	1.71112	26.2285	1.26e-56	✓	✓	✓	✓	✓
Acc19023.1	23.5005	0.897039	26.1979	5.98e-63	✓	✓	✓	✓	✓
Acc03251.1	20.5885	0.787189	26.1545	1.17e-60	✓	✓	✓	✓	✓
Acc26545.1	360.273	13.7846	26.1359	3.57e-179	✓	✓	✓	✓	✓
Acc29838.1	50.9049	1.97518	25.7723	1.88e-134	✓	✓	✓	✓	✓
Acc06807.1	43.2038	1.6924	25.5281	1.08e-49	✓	✓	✓	✓	✓
Acc13784.1	142.9	5.76643	24.7814	3.53e-64	✓	✓	✓	✓	✓
Acc08947.1	23.2445	0.959331	24.2299	5.75e-28	✓	✓	✓	✓	✓
Acc01123.1	152.456	6.32314	24.1109	2.86e-155	✓	✓	✓	✓	✓
Acc13855.1	199.022	8.61889	23.0914	5.14e-151	✓	✓	✓	✓	✓
Acc31818.1	1135.7	49.6279	22.8843	6.42e-106	✓	✓	✓	✓	✓
Acc31579.1	128.224	5.62005	22.8154	1.01e-119	✓	✓	✓	✓	✓
Acc15046.1	39.3893	1.74685	22.5488	1.03e-45	✓	✓	✓	✓	✓
Acc10472.1	53.059	2.37366	22.3532	3.52e-67	✓	✓	✓	✓	✓
Acc24326.1	50.8788	2.30855	22.0393	2.28e-98	✓	✓	✓	✓	✓
Acc07142.1	235.542	10.7264	21.959	2.35e-145	✓	✓	✓	✓	✓
Acc26183.1	63.5784	2.92842	21.7108	1.29e-124	✓	✓	✓	✓	✓
Acc29414.1	43.0142	1.9875	21.6423	2.36e-83	✓	✓	✓	✓	✓
Acc29456.1	90.2807	4.19205	21.5362	4.41e-98	✓	✓	✓	✓	✓
Acc15777.1	689.601	32.6225	21.1388	4.89e-157	✓	✓	✓	✓	✓
Acc26543.1	25.6708	1.24735	20.5802	1.32e-51	✓	✓	✓	✓	✓
Acc24415.1	25.0497	1.22756	20.4061	8.08e-23	✓	✓	✓	✓	✓
Acc21566.1	47.0185	2.31228	20.3343	6.95e-83	✓	✓	✓	✓	✓
Acc10573.1	42.8882	2.13321	20.105	1.76e-38	✓	✓	✓	✓	✓
Acc25697.1	17.3758	0	propylene-teated specific	6.42e-61	✓	✓	✓	✓
Acc27294.1	13.1148	0	propylene-teated specific	3.3e-44	✓	✓	✓	✓
Acc05687.1	17.3173	0	propylene-teated specific	9.31e-43	✓	✓	✓	✓
Acc31339.1	16.3655	0	propylene-teated specific	1.42e-36	✓	✓	✓	✓
Acc23951.1	16.5199	0	propylene-teated specific	1.06e-34	✓	✓	✓	✓
Acc14100.1	19.0055	0	propylene-teated specific	4.44e-25	✓	✓	✓	✓
Acc26411.1	16.3534	0	propylene-teated specific	4.51e-21	✓	✓	✓	✓
Acc05686.1	12.5542	0	propylene-teated specific	1.35e-16	✓	✓	✓	✓
Acc01813.1	13.8175	0	propylene-teated specific	1.04e-13	✓	✓	✓	✓
Acc15444.1	10.3	0	propylene-teated specific	2.72e-13	✓	✓	✓	✓
Acc31398.1	11.6496	0	propylene-teated specific	7.1e-13	✓	✓	✓	✓
Acc09753.1	19.3698	0.0897408	215.842	7.1e-40	✓	✓	✓	✓
Acc14247.1	13.4876	0.0649148	207.774	2.59e-73	✓	✓	✓	✓
Acc02411.1	11.3108	0.0735437	153.798	4.73e-30	✓	✓	✓	✓
Acc33391.1	13.5602	0.0908237	149.303	7.1e-38	✓	✓	✓	✓
Acc22166.1	17.0702	0.126471	134.973	1.11e-32	✓	✓	✓	✓
Acc17148.1	17.636	0.134013	131.599	1.2e-26	✓	✓	✓	✓
Acc10050.1	12.1808	0.0975823	124.826	1.03e-24	✓	✓	✓	✓
Acc20320.1	11.0917	0.0933527	118.815	6.08e-24	✓	✓	✓	✓
Acc07212.1	14.8417	0.129497	114.61	1.09e-45	✓	✓	✓	✓
Acc20225.1	10.3816	0.0913887	113.598	9.84e-45	✓	✓	✓	✓
Acc25284.1	19.5057	0.20473	95.2752	3.71e-23	✓	✓	✓	✓
Acc31048.1	14.3922	0.162112	88.7791	7.43e-19	✓	✓	✓	✓
Acc06823.1	10.6795	0.121584	87.8357	2.94e-17	✓	✓	✓	✓
Acc15791.1	14.6915	0.171004	85.9133	1.36e-48	✓	✓	✓	✓
Acc14025.1	16.3471	0.197094	82.9405	5.81e-35	✓	✓	✓	✓
Acc28495.1	14.9771	0.215442	69.5178	1.16e-17	✓	✓	✓	✓
Acc10709.1	10.783	0.160693	67.1032	1.85e-41	✓	✓	✓	✓
Acc02378.1	18.6353	0.291579	63.9116	9.36e-49	✓	✓	✓	✓
Acc14020.1	13.2473	0.211324	62.6871	1.74e-35	✓	✓	✓	✓
Acc06486.1	15.3391	0.252665	60.7092	3.31e-24	✓	✓	✓	✓
Acc26252.1	14.71	0.260958	56.3694	7.52e-13	✓	✓	✓	✓
Acc28956.1	10.1647	0.195798	51.9144	1.25e-09	✓	✓	✓	✓
Acc03298.1	13.7684	0.285111	48.2913	2.22e-47	✓	✓	✓	✓
Acc04222.1	16.3723	0.346511	47.2491	6.08e-35	✓	✓	✓	✓
Acc17206.1	13.687	0.296586	46.1485	9.47e-26	✓	✓	✓	✓
Acc00957.1	11.8611	0.303284	39.1088	1.03e-43	✓	✓	✓	✓
Acc20351.1	11.2692	0.317746	35.4661	2e-38	✓	✓	✓	✓
Acc06686.1	19.6208	0.61302	32.0067	1.02e-16	✓	✓	✓	✓
Acc24218.2	12.1831	0.425526	28.6308	5.99e-76	✓	✓	✓	✓
Acc14101.1	17.4582	0.616581	28.3145	4.3e-49	✓	✓	✓	✓
Acc17625.1	16.6513	0.588575	28.2908	2.39e-16	✓	✓	✓	✓
Acc13085.1	17.7665	0.64239	27.6568	1.78e-46	✓	✓	✓	✓
Acc29489.1	17.7454	0.659802	26.8951	4.33e-40	✓	✓	✓	✓
Acc08337.1	14.3572	0.535393	26.8162	4.71e-21	✓	✓	✓	✓
Acc23343.1	13.1766	0.507877	25.9445	1.76e-27	✓	✓	✓	✓
Acc11451.1	17.5183	0.67763	25.8524	4.77e-30	✓	✓	✓	✓
Acc33433.1	13.0642	0.507617	25.7364	4.4e-11	✓	✓	✓	✓
Acc05989.1	13.1522	0.517319	25.4238	6.14e-36	✓	✓	✓	✓
Acc18122.1	14.9153	0.596256	25.015	3.91e-26	✓	✓	✓	✓
Acc03246.1	13.7097	0.54979	24.9362	4.6e-23	✓	✓	✓	✓
Acc09751.1	11.6037	0.469064	24.7379	3.05e-05	✓	✓	✓	✓
Acc17746.1	12.5159	0.509159	24.5816	1.05e-17	✓	✓	✓	✓
Acc31657.1	14.8372	0.615493	24.1062	5.06e-29	✓	✓	✓	✓
Acc21159.1	11.6701	0.488991	23.8656	1.01e-28	✓	✓	✓	✓
Acc29926.1	11.3077	0.490577	23.0497	9.47e-09	✓	✓	✓	✓
Acc03723.1	10.4753	0.458988	22.8225	3.15e-16	✓	✓	✓	✓
Acc26919.1	10.3495	0.458835	22.556	5.79e-17	✓	✓	✓	✓
Acc07129.1	13.9778	0.620391	22.5306	2.39e-24	✓	✓	✓	✓
Acc16794.1	16.4038	0.761442	21.543	4.12e-15	✓	✓	✓	✓
Acc23186.1	11.0586	0.514115	21.51	4.47e-20	✓	✓	✓	✓
Acc04616.1	18.2912	0.915793	19.973	1.3e-41	✓	✓	✓	✓
Acc10351.1	10.2448	0.513046	19.9686	1.99e-20	✓	✓	✓	✓
Acc09989.1	15.8437	0.793551	19.9656	9.36e-15	✓	✓	✓	✓
Acc04734.1	25.0856	1.26271	19.8664	2.28e-18	✓	✓	✓	✓
Acc00454.1	14.1158	0.723172	19.5193	1.63e-09	✓	✓	✓	✓
Acc03231.1	12.3266	0.633045	19.4719	3.22e-27	✓	✓	✓	✓
Acc10045.1	36.1318	1.87152	19.3061	3.05e-71	✓	✓	✓	✓
Acc13502.1	37.8724	1.96441	19.2792	1.64e-33	✓	✓	✓	✓
Acc23336.1	13.2559	0.688292	19.2592	1.94e-20	✓	✓	✓	✓
Acc01682.1	12.9858	0.679402	19.1135	7.2e-27	✓	✓	✓	✓
Acc12533.1	290.69	15.3506	18.9368	5.13e-151	✓	✓	✓	✓
Acc18159.1	26.4884	1.40226	18.8898	1.27e-43	✓	✓	✓	✓
Acc26362.1	19.5554	1.03852	18.8301	6.43e-18	✓	✓	✓	✓
Acc16485.1	39.3333	2.09319	18.7911	9.32e-104	✓	✓	✓	✓
Acc02360.1	12.2357	0.651616	18.7775	3.02e-35	✓	✓	✓	✓
Acc19391.1	192.32	10.4307	18.4378	2.57e-142	✓	✓	✓	✓
Acc10555.1	39.3957	2.14375	18.377	8.62e-56	✓	✓	✓	✓
Acc26546.1	62.8522	3.42879	18.3307	1.56e-96	✓	✓	✓	✓
Acc22408.1	38.8444	2.12248	18.3015	1.5e-57	✓	✓	✓	✓
Acc19047.1	39.4624	2.15676	18.2971	3.58e-24	✓	✓	✓	✓
Acc03764.1	157.135	8.61317	18.2436	1.88e-122	✓	✓	✓	✓
Acc12534.1	378.103	20.7452	18.226	4.11e-154	✓	✓	✓	✓
Acc28960.1	16.8475	0.925128	18.211	9.07e-22	✓	✓	✓	✓
Acc18347.1	12.3664	0.682222	18.1266	3.79e-12	✓	✓	✓	✓
Acc10110.1	10.8669	0.605535	17.946	1.95e-25	✓	✓	✓	✓
Acc24266.1	87.5817	4.92049	17.7994	1.5e-103	✓	✓	✓	✓
Acc26544.1	91.3694	5.20307	17.5607	5.31e-112	✓	✓	✓	✓
Acc02061.1	77.0582	4.43719	17.3664	7.74e-46	✓	✓	✓	✓
Acc12537.1	62.0311	3.59862	17.2375	3.46e-39	✓	✓	✓	✓
Acc10653.1	20.7839	1.21338	17.1288	1.47e-71	✓	✓	✓	✓
Acc32873.1	22.0276	1.30116	16.9292	2.21e-27	✓	✓	✓	✓
Acc20749.1	134.059	8.11497	16.5199	3.52e-99	✓	✓	✓	✓
Acc07158.1	11.2916	0.687962	16.4131	6.55e-18	✓	✓	✓	✓
Acc10969.1	50.8262	3.10613	16.3632	1.44e-37	✓	✓	✓	✓
Acc06197.1	15.28	0.936265	16.3201	1.12e-33	✓	✓	✓	✓
Acc02821.1	51.83	3.21852	16.1037	2.14e-40	✓	✓	✓	✓
Acc12576.1	20.8184	1.30235	15.9853	1.53e-12	✓	✓	✓	✓
Acc05988.1	70.6105	4.50352	15.6789	2.72e-106	✓	✓	✓	✓
Acc05992.1	19.0655	1.22987	15.5021	7.06e-28	✓	✓	✓	✓
Acc23417.1	483.291	31.3907	15.396	5.39e-126	✓	✓	✓	✓
Acc29537.1	13.4088	0.87861	15.2614	1.42e-33	✓	✓	✓	✓
Acc31765.1	15.0446	0.987714	15.2318	6.63e-39	✓	✓	✓	✓
Acc14147.1	25.7163	1.69118	15.2061	6.34e-34	✓	✓	✓	✓
Acc05021.1	871.168	57.5957	15.1256	4.44e-138	✓	✓	✓	✓
Acc17761.1	945.016	62.6814	15.0765	1.01e-137	✓	✓	✓	✓
Acc24318.1	11.9577	0.798697	14.9715	9.77e-24	✓	✓	✓	✓
Acc23658.1	37.1255	2.47985	14.9709	1.32e-18	✓	✓	✓	✓
Acc11553.1	56.1466	3.77202	14.885	6.79e-53	✓	✓	✓	✓
Acc11563.1	73.093	4.92494	14.8414	3.63e-51	✓	✓	✓	✓
Acc00087.1	15.8956	1.08539	14.6451	1.72e-33	✓	✓	✓	✓
Acc08304.1	117.935	8.06617	14.621	3.57e-58	✓	✓	✓	✓
Acc25765.1	13.4971	0.926841	14.5625	4.18e-15	✓	✓	✓	✓
Acc21882.1	18.6449	1.29027	14.4504	1.4e-26	✓	✓	✓	✓
Acc23281.1	27.0708	1.8769	14.4232	1.7e-38	✓	✓	✓	✓
Acc08391.1	28.805	2.00388	14.3746	3.65e-34	✓	✓	✓	✓
Acc28461.1	22.959	1.60338	14.3191	2.75e-18	✓	✓	✓	✓
Acc18223.1	62.8704	4.41249	14.2483	2.55e-111	✓	✓	✓	✓
Acc26532.1	39.5696	2.83653	13.95	5.15e-23	✓	✓	✓	✓
Acc02309.1	17.1264	1.23615	13.8546	5e-35	✓	✓	✓	✓
Acc07771.1	1183.93	85.5486	13.8392	1.65e-114	✓	✓	✓	✓
Acc05785.1	471.51	35.0864	13.4386	5.64e-109	✓	✓	✓	✓
Acc28230.1	11.52	0.861695	13.3691	1.53e-06	✓	✓	✓	✓
Acc06731.1	40.3981	3.02534	13.3532	2.22e-25	✓	✓	✓	✓
Acc28767.1	70.1384	5.25848	13.3382	1.22e-69	✓	✓	✓	✓
Acc02013.1	11.7963	0.885387	13.3234	2.65e-18	✓	✓	✓	✓
Acc26142.1	111.943	8.40714	13.3152	4.75e-55	✓	✓	✓	✓
Acc06838.1	27.0564	2.04096	13.2567	6.03e-31	✓	✓	✓	✓
Acc03299.1	113.799	8.60796	13.2202	2.86e-90	✓	✓	✓	✓
Acc25152.1	120.129	9.08975	13.2158	3.05e-117	✓	✓	✓	✓
Acc03407.1	110.17	8.36769	13.1661	1.54e-71	✓	✓	✓	✓
Acc30055.1	19.4451	1.4884	13.0644	1.2e-37	✓	✓	✓	✓
Acc06924.1	15.1081	1.16423	12.9769	1.04e-21	✓	✓	✓	✓
Acc17784.1	21.9023	1.70402	12.8533	1.18e-09	✓	✓	✓	✓
Acc02280.1	41.5404	3.23885	12.8257	6.3e-55	✓	✓	✓	✓
Acc22678.1	45.4321	3.54296	12.8232	5.52e-93	✓	✓	✓	✓
Acc04028.1	18.6128	1.45939	12.7538	7.91e-30	✓	✓	✓	✓
Acc00413.1	21.1422	1.66987	12.661	1.9e-30	✓	✓	✓	✓
Acc30449.1	17.5461	1.38785	12.6426	9.81e-20	✓	✓	✓	✓
Acc32781.1	15.6128	1.24306	12.56	1.75e-14	✓	✓	✓	✓
Acc30028.1	11.8652	0.951679	12.4676	1.55e-11	✓	✓	✓	✓
Acc23006.1	113.402	9.16287	12.3763	1e-90	✓	✓	✓	✓
Acc26476.1	82.6654	6.69437	12.3485	2.04e-68	✓	✓	✓	✓
Acc24097.1	31.9213	2.60147	12.2704	3.93e-68	✓	✓	✓	✓
Acc21291.1	42.9139	3.49847	12.2665	9.54e-62	✓	✓	✓	✓
Acc07554.1	18.2304	1.49256	12.2142	2.22e-22	✓	✓	✓	✓
Acc13053.1	61.0823	5.00195	12.2117	2.14e-97	✓	✓	✓	✓
Acc07403.1	19.7607	1.61827	12.211	6.86e-32	✓	✓	✓	✓
Acc08174.1	15.8747	1.30482	12.1662	1.01e-39	✓	✓	✓	✓
Acc18987.1	3204.62	264.502	12.1157	4.94e-102	✓	✓	✓	✓
Acc30635.1	29.9518	2.47709	12.0915	1.19e-41	✓	✓	✓	✓
Acc25714.1	12.8059	1.06863	11.9834	2.57e-25	✓	✓	✓	✓
Acc09987.1	11.3032	0.948955	11.9112	2.03e-21	✓	✓	✓	✓
Acc04294.1	15.0085	1.26461	11.8681	8.59e-14	✓	✓	✓	✓
Acc30718.1	170.288	14.4103	11.8171	3.42e-54	✓	✓	✓	✓
Acc08673.1	72.3867	6.12953	11.8095	3.69e-65	✓	✓	✓	✓
Acc24164.1	99.1212	8.4194	11.7729	7.46e-76	✓	✓	✓	✓
Acc17590.1	21.8265	1.85665	11.7559	1.2e-28	✓	✓	✓	✓
Acc23860.1	19.7043	1.67836	11.7402	1.7e-39	✓	✓	✓	✓
Acc20032.1	37.9074	3.23555	11.7159	1.37e-36	✓	✓	✓	✓
Acc14048.1	11.5019	0.984844	11.6789	1.52e-11	✓	✓	✓	✓
Acc07724.1	65.4744	5.61291	11.665	1.23e-88	✓	✓	✓	✓
Acc23017.1	18.9247	1.62496	11.6463	1.68e-45	✓	✓	✓	✓
Acc24485.1	60.4812	5.20155	11.6275	6.76e-72	✓	✓	✓	✓
Acc23601.1	60.2569	5.18562	11.62	4.78e-48	✓	✓	✓	✓
Acc15769.1	41.9171	3.67331	11.4113	5.9e-78	✓	✓	✓	✓
Acc16599.1	46.3351	4.08193	11.3513	3.77e-67	✓	✓	✓	✓
Acc14521.1	12.8076	1.13642	11.2701	2.93e-15	✓	✓	✓	✓
Acc06895.1	95.6363	8.49349	11.26	1.02e-65	✓	✓	✓	✓
Acc12582.1	18.1419	1.62051	11.1952	3.36e-59	✓	✓	✓	✓
Acc20352.1	57.2246	5.11702	11.1832	9.97e-24	✓	✓	✓	✓
Acc23085.1	23.1717	2.08549	11.1109	6.81e-42	✓	✓	✓	✓
Acc19093.1	220.664	19.9824	11.0429	2.04e-101	✓	✓	✓	✓
Acc24709.1	94.9017	8.59906	11.0363	3.19e-48	✓	✓	✓	✓
Acc26962.1	59.7587	5.44208	10.9809	2.82e-74	✓	✓	✓	✓
Acc03601.1	109.07	9.99025	10.9176	3.26e-82	✓	✓	✓	✓
Acc05383.1	10.1415	0.929262	10.9135	1.11e-16	✓	✓	✓	✓
Acc19958.1	27.7453	2.54277	10.9115	4.78e-28	✓	✓	✓	✓
Acc17578.1	21.2774	1.9516	10.9025	2.27e-37	✓	✓	✓	✓
Acc16567.1	29.0916	2.68357	10.8406	3.46e-45	✓	✓	✓	✓
Acc30657.1	73.2777	6.76059	10.839	1.9e-71	✓	✓	✓	✓
Acc24063.1	482.974	44.5801	10.8339	7.41e-105	✓	✓	✓	✓
Acc21184.1	26.2651	2.47015	10.633	1.88e-33	✓	✓	✓	✓
Acc20309.1	70.4141	6.65034	10.588	3.42e-98	✓	✓	✓	✓
Acc24563.1	11.4756	1.09662	10.4645	3.43e-06	✓	✓	✓	✓
Acc21711.1	171.631	16.411	10.4583	1.61e-78	✓	✓	✓	✓
Acc11913.1	10.7592	1.02923	10.4536	6.17e-11	✓	✓	✓	✓
Acc21372.1	26.6369	2.56715	10.376	5.61e-68	✓	✓	✓	✓
Acc14825.1	11.4171	1.10621	10.3208	1.2e-11	✓	✓	✓	✓
Acc19164.1	30.5512	2.9634	10.3095	5.19e-38	✓	✓	✓	✓
Acc08608.1	12.693	1.23178	10.3046	7.63e-07	✓	✓	✓	✓
Acc27795.1	359.962	34.9674	10.2942	1.9e-111	✓	✓	✓	✓
Acc17881.1	139.312	13.5395	10.2893	2.8e-93	✓	✓	✓	✓
Acc03552.1	21.0796	2.04977	10.2839	2.82e-30	✓	✓	✓	✓
Acc29529.1	21.1248	2.06423	10.2337	8.8e-26	✓	✓	✓	✓
Acc08983.1	23.5756	2.30538	10.2263	9.59e-31	✓	✓	✓	✓
Acc25027.1	718.166	70.3356	10.2106	4.59e-96	✓	✓	✓	✓
Acc10993.1	26.6425	2.61324	10.1952	7.53e-17	✓	✓	✓	✓
Acc30391.1	10.5594	1.04594	10.0956	3.2e-09	✓	✓	✓	✓
Acc28945.1	102.409	10.2177	10.0226	5.47e-79	✓	✓	✓	✓
Acc27872.1	7.92544	0	propylene-teated specific	1.31e-28	✓	✓	✓
Acc15148.1	7.65397	0	propylene-teated specific	3.16e-28	✓	✓	✓
Acc16850.1	6.6548	0	propylene-teated specific	7.78e-18	✓	✓	✓
Acc28732.1	6.74054	0	propylene-teated specific	7.99e-18	✓	✓	✓
Acc19270.1	8.90373	0	propylene-teated specific	3.45e-16	✓	✓	✓
Acc25860.1	7.0382	0	propylene-teated specific	4.03e-14	✓	✓	✓
Acc03108.1	8.45501	0	propylene-teated specific	1.04e-13	✓	✓	✓
Acc06767.1	7.0681	0	propylene-teated specific	1.04e-13	✓	✓	✓
Acc12826.1	5.77989	0	propylene-teated specific	1.04e-13	✓	✓	✓
Acc15664.1	7.59112	0	propylene-teated specific	7.09e-13	✓	✓	✓
Acc08165.1	5.03748	0	propylene-teated specific	1.84e-12	✓	✓	✓
Acc02410.1	8.54196	0	propylene-teated specific	2.25e-10	✓	✓	✓
Acc14757.1	6.38854	0	propylene-teated specific	5.9e-10	✓	✓	✓
Acc25758.1	5.69631	0	propylene-teated specific	4.09e-09	✓	✓	✓
Acc13239.1	5.28845	0	propylene-teated specific	1.07e-08	✓	✓	✓
Acc12357.1	9.79821	0	propylene-teated specific	2.8e-08	✓	✓	✓
Acc19189.1	5.49257	0	propylene-teated specific	5.07e-07	✓	✓	✓
Acc32975.1	5.17519	0	propylene-teated specific	1.34e-06	✓	✓	✓
Acc21504.1	5.59983	0	propylene-teated specific	9.41e-06	✓	✓	✓
Acc09981.1	6.24348	0	propylene-teated specific	6.64e-05	✓	✓	✓
Acc12033.1	6.81681	0	propylene-teated specific	0.000178415	✓	✓	✓
Acc21081.1	6.25768	0	propylene-teated specific	0.000467757	✓	✓	✓
Acc00258.1	6.21865	0	propylene-teated specific	0.000470128	✓	✓	✓
Acc21536.1	5.45268	0	propylene-teated specific	0.001239	✓	✓	✓
Acc01709.1	9.38032	0.0561507	167.056	1.94e-33	✓	✓	✓
Acc27989.1	5.02056	0.0374682	133.995	1.54e-31	✓	✓	✓
Acc18562.1	8.55706	0.0693167	123.449	4.69e-87	✓	✓	✓
Acc19637.1	5.0048	0.0411482	121.628	1.76e-25	✓	✓	✓
Acc08453.1	6.13726	0.0603058	101.769	1.26e-19	✓	✓	✓
Acc00204.1	6.47334	0.0655498	98.7545	1.99e-20	✓	✓	✓
Acc29495.1	8.89779	0.100152	88.8432	5.45e-22	✓	✓	✓
Acc16088.1	6.0183	0.072483	83.0305	4.6e-18	✓	✓	✓
Acc10967.1	6.09365	0.0762653	79.9007	1.85e-16	✓	✓	✓
Acc03158.1	8.65789	0.110856	78.1001	7.37e-15	✓	✓	✓
Acc13848.1	5.98761	0.0773613	77.398	1.91e-18	✓	✓	✓
Acc23792.1	5.21531	0.0680595	76.6287	4.62e-16	✓	✓	✓
Acc25120.1	6.53783	0.0969459	67.4379	1.28e-30	✓	✓	✓
Acc11781.1	8.39076	0.124768	67.251	2.89e-17	✓	✓	✓
Acc29748.1	6.37545	0.112798	56.521	1.2e-11	✓	✓	✓
Acc04617.1	6.81774	0.125637	54.2653	1.94e-10	✓	✓	✓
Acc04704.1	5.84292	0.116529	50.1415	3.04e-11	✓	✓	✓
Acc12814.1	5.85815	0.121221	48.3263	3.31e-27	✓	✓	✓
Acc32545.1	8.37499	0.186308	44.9524	6.33e-17	✓	✓	✓
Acc02302.1	8.33423	0.195041	42.7306	9.25e-16	✓	✓	✓
Acc31349.1	5.87213	0.140601	41.7645	2.6e-17	✓	✓	✓
Acc09573.1	7.33199	0.188321	38.9335	5.34e-22	✓	✓	✓
Acc20445.1	9.64916	0.248197	38.877	1.68e-53	✓	✓	✓
Acc10216.1	5.35221	0.148112	36.1363	2.24e-15	✓	✓	✓
Acc21722.1	5.22338	0.150749	34.6496	7.81e-07	✓	✓	✓
Acc01278.1	5.91225	0.172354	34.303	3.1e-09	✓	✓	✓
Acc03201.1	9.17012	0.271094	33.8263	3.06e-07	✓	✓	✓
Acc30972.1	6.89159	0.203965	33.7882	4.91e-13	✓	✓	✓
Acc12504.1	5.36669	0.165429	32.4411	1.24e-07	✓	✓	✓
Acc09909.1	6.70995	0.207064	32.4052	1.3e-23	✓	✓	✓
Acc31421.1	9.5134	0.298544	31.866	7.28e-12	✓	✓	✓
Acc05982.1	8.99169	0.290635	30.9381	2.8e-21	✓	✓	✓
Acc05417.1	8.75597	0.297715	29.4106	2.38e-16	✓	✓	✓
Acc21606.1	6.40534	0.221198	28.9575	8.65e-22	✓	✓	✓
Acc10231.1	5.18385	0.180225	28.7633	1.21e-05	✓	✓	✓
Acc09562.1	5.60981	0.195595	28.6808	3.8e-22	✓	✓	✓
Acc20524.1	6.65467	0.235476	28.2605	1.21e-05	✓	✓	✓
Acc07853.1	9.28016	0.333181	27.8532	6.52e-10	✓	✓	✓
Acc30506.2	6.06135	0.221893	27.3166	1.93e-06	✓	✓	✓
Acc00918.1	5.1045	0.187152	27.2746	7.32e-12	✓	✓	✓
Acc08336.1	6.16411	0.229811	26.8225	1.84e-18	✓	✓	✓
Acc23926.1	7.01449	0.261795	26.7938	1.37e-15	✓	✓	✓
Acc17528.1	8.70647	0.332718	26.1677	1.08e-10	✓	✓	✓
Acc33447.2	9.21521	0.356026	25.8836	2.51e-20	✓	✓	✓
Acc04397.1	9.15149	0.363288	25.1907	0.000186111	✓	✓	✓
Acc32647.1	5.16748	0.208724	24.7575	1.4e-19	✓	✓	✓
Acc17764.1	9.10133	0.380041	23.9483	2.36e-17	✓	✓	✓
Acc04745.1	6.03446	0.253712	23.7847	1.32e-16	✓	✓	✓
Acc02117.1	5.94634	0.25084	23.7057	1.91e-23	✓	✓	✓
Acc25099.1	6.64896	0.286299	23.2239	9.38e-09	✓	✓	✓
Acc30203.1	8.9514	0.393345	22.7571	4.92e-45	✓	✓	✓
Acc02130.1	7.72125	0.339439	22.7471	6.5e-10	✓	✓	✓
Acc31042.1	6.49426	0.287883	22.5587	3.47e-20	✓	✓	✓
Acc22269.1	6.47203	0.289269	22.3737	3.59e-12	✓	✓	✓
Acc06487.1	5.6501	0.252665	22.362	2.3e-08	✓	✓	✓
Acc16601.1	7.56251	0.341162	22.1669	9.43e-09	✓	✓	✓
Acc31163.1	5.66548	0.258211	21.9412	7.26e-16	✓	✓	✓
Acc23564.1	8.54653	0.393001	21.7468	7.46e-22	✓	✓	✓
Acc14877.1	7.62158	0.350655	21.7353	1.35e-07	✓	✓	✓
Acc17802.1	7.29127	0.343323	21.2373	1.44e-24	✓	✓	✓
Acc28392.1	8.28923	0.394595	21.0069	5.25e-14	✓	✓	✓
Acc04746.1	5.69232	0.27749	20.5136	1.71e-15	✓	✓	✓
Acc23931.1	6.31661	0.328281	19.2414	2.06e-11	✓	✓	✓
Acc28712.1	5.47407	0.287619	19.0323	5.59e-08	✓	✓	✓
Acc12790.1	8.68471	0.457663	18.9762	6.76e-37	✓	✓	✓
Acc20630.1	7.69106	0.408701	18.8183	1.21e-13	✓	✓	✓
Acc23423.1	5.3385	0.285612	18.6914	4.94e-18	✓	✓	✓
Acc09123.1	7.33562	0.394416	18.5987	8.36e-23	✓	✓	✓
Acc07372.1	6.50598	0.357997	18.1733	4.14e-22	✓	✓	✓
Acc29227.1	7.19389	0.400916	17.9436	3.54e-16	✓	✓	✓
Acc03741.1	7.4225	0.429612	17.2772	1.27e-13	✓	✓	✓
Acc23504.1	6.09025	0.358447	16.9907	0.00269168	✓	✓	✓
Acc29021.1	7.92449	0.467953	16.9344	1.76e-39	✓	✓	✓
Acc05209.1	8.13239	0.48468	16.7789	1.68e-16	✓	✓	✓
Acc26692.1	9.24733	0.55453	16.676	3.78e-12	✓	✓	✓
Acc19722.1	6.29542	0.380617	16.54	4.49e-15	✓	✓	✓
Acc14022.1	8.59525	0.542834	15.834	9.95e-15	✓	✓	✓
Acc14982.1	5.1941	0.331235	15.681	6.59e-13	✓	✓	✓
Acc22167.1	7.99427	0.513046	15.582	1.07e-05	✓	✓	✓
Acc14071.1	6.22187	0.404219	15.3923	1.18e-07	✓	✓	✓
Acc02703.1	7.18235	0.467487	15.3637	3.35e-09	✓	✓	✓
Acc32733.1	8.49893	0.555694	15.2943	8.28e-16	✓	✓	✓
Acc20139.1	9.38913	0.615366	15.2578	2.52e-05	✓	✓	✓
Acc31768.1	9.88598	0.65305	15.1382	5.09e-23	✓	✓	✓
Acc09814.1	9.7735	0.649336	15.0515	2.49e-19	✓	✓	✓
Acc23714.1	5.04112	0.342221	14.7306	2.25e-14	✓	✓	✓
Acc16751.1	5.47009	0.378778	14.4414	2.56e-05	✓	✓	✓
Acc21324.1	5.86648	0.407472	14.3973	0.0152106	✓	✓	✓
Acc22774.1	7.38136	0.525824	14.0377	3.51e-12	✓	✓	✓
Acc26062.1	5.87084	0.418713	14.0212	1.07e-05	✓	✓	✓
Acc06697.1	8.77871	0.628747	13.9622	2.44e-19	✓	✓	✓
Acc27768.1	5.91451	0.439107	13.4694	4.59e-14	✓	✓	✓
Acc04833.1	9.82368	0.750449	13.0904	2.54e-24	✓	✓	✓
Acc30919.1	9.23854	0.706611	13.0744	3.5e-06	✓	✓	✓
Acc26020.1	7.11485	0.554982	12.82	2.51e-18	✓	✓	✓
Acc17589.1	7.26147	0.571853	12.6981	8.09e-12	✓	✓	✓
Acc07251.1	5.63598	0.447202	12.6028	0.000141794	✓	✓	✓
Acc27968.1	8.56286	0.681898	12.5574	4.07e-08	✓	✓	✓
Acc27501.1	5.5974	0.447053	12.5207	6.9e-12	✓	✓	✓
Acc15048.1	7.771	0.634853	12.2406	6.48e-07	✓	✓	✓
Acc07834.1	7.92105	0.665164	11.9084	1.01e-19	✓	✓	✓
Acc28319.1	6.55949	0.565696	11.5954	1.27e-44	✓	✓	✓
Acc29915.1	8.67009	0.758024	11.4377	4.04e-08	✓	✓	✓
Acc02900.1	6.745	0.597759	11.2838	1.99e-17	✓	✓	✓
Acc22472.1	8.38651	0.772094	10.862	7.46e-22	✓	✓	✓
Acc23726.1	5.11631	0.476436	10.7387	0.00174687	✓	✓	✓
Acc13668.1	6.53833	0.611907	10.6852	1.85e-05	✓	✓	✓
Acc31140.1	5.9094	0.558452	10.5817	8.66e-19	✓	✓	✓
Acc21423.1	7.20793	0.691579	10.4224	1.97e-12	✓	✓	✓
Acc31364.1	6.90777	0.680711	10.1479	1.34e-08	✓	✓	✓
Acc27839.1	5.65297	0.563573	10.0306	4.98e-29	✓	✓	✓
Acc27802.1	6.29208	0.630148	9.98508	0.000762214	✓	✓	✓
Acc20917.1	5.19581	0.522433	9.94542	5.53e-06	✓	✓	✓
Acc13075.1	28.9548	2.9253	9.89805	2.12e-31	✓	✓	✓
Acc28015.1	244.756	24.8139	9.86366	2.56e-99	✓	✓	✓
Acc16757.1	14.9083	1.51539	9.83789	6.96e-24	✓	✓	✓
Acc27578.1	9.06696	0.921831	9.83581	1.12e-17	✓	✓	✓
Acc23099.1	19.1228	1.946	9.82673	1.43e-75	✓	✓	✓
Acc18964.1	64.2759	6.56508	9.79056	4.73e-35	✓	✓	✓
Acc24834.1	35.7294	3.65851	9.76609	6.13e-59	✓	✓	✓
Acc17631.1	5.44946	0.558113	9.76409	4.41e-09	✓	✓	✓
Acc25048.1	59.7923	6.12808	9.75711	1.28e-45	✓	✓	✓
Acc28507.1	5.3259	0.54589	9.75635	9.58e-05	✓	✓	✓
Acc21092.1	7.31971	0.750719	9.75026	3.16e-09	✓	✓	✓
Acc08454.1	5.64964	0.581119	9.72201	7.03e-12	✓	✓	✓
Acc14069.1	15.9123	1.64146	9.69396	1.62e-39	✓	✓	✓
Acc09382.1	5.45794	0.563153	9.69174	4.79e-08	✓	✓	✓
Acc09864.1	14.255	1.4709	9.69134	7e-13	✓	✓	✓
Acc30067.1	34.469	3.56138	9.67855	4.5e-45	✓	✓	✓
Acc14760.1	22.2816	2.31213	9.63682	1.7e-41	✓	✓	✓
Acc31138.1	79.677	8.29375	9.60687	1.66e-97	✓	✓	✓
Acc28351.1	7.97647	0.832153	9.58533	0.000215143	✓	✓	✓
Acc32231.1	6.7932	0.709226	9.57833	5.23e-14	✓	✓	✓
Acc18097.1	21.7072	2.28425	9.50299	9.16e-49	✓	✓	✓
Acc02414.1	12.6078	1.32938	9.48395	1.13e-17	✓	✓	✓
Acc00898.1	16.5673	1.74797	9.47806	5.75e-16	✓	✓	✓
Acc08972.1	15.7542	1.66317	9.47234	4.6e-19	✓	✓	✓
Acc14295.1	7.45207	0.788412	9.452	1.5e-07	✓	✓	✓
Acc23933.1	52.0839	5.51738	9.43996	3.81e-65	✓	✓	✓
Acc22268.1	10.5965	1.12358	9.43103	4.73e-10	✓	✓	✓
Acc23988.1	8.72874	0.929262	9.39319	5.15e-14	✓	✓	✓
Acc01764.1	22.8114	2.43867	9.35402	4.35e-30	✓	✓	✓
Acc28561.1	9.16285	0.980783	9.34238	2.08e-35	✓	✓	✓
Acc00300.1	42.8064	4.58561	9.33495	4.66e-35	✓	✓	✓
Acc08035.1	5.29103	0.567392	9.32517	2.76e-05	✓	✓	✓
Acc07399.1	5.34253	0.573757	9.31149	6.5e-10	✓	✓	✓
Acc16596.1	403.047	43.3429	9.29902	7.64e-99	✓	✓	✓
Acc16364.1	8.9955	0.969355	9.27988	2.97e-08	✓	✓	✓
Acc14004.1	21.516	2.32266	9.26352	4.18e-22	✓	✓	✓
Acc29219.1	13.3061	1.44352	9.21787	5.26e-25	✓	✓	✓
Acc11181.1	21.5993	2.34671	9.20409	2.93e-37	✓	✓	✓
Acc27740.1	6.88248	0.74805	9.20056	7.53e-07	✓	✓	✓
Acc21446.1	6.07518	0.664938	9.13647	3.57e-21	✓	✓	✓
Acc19352.1	8.93385	0.978203	9.13292	1.48e-11	✓	✓	✓
Acc26638.1	39.0707	4.31246	9.05995	5.64e-41	✓	✓	✓
Acc32267.1	35.0368	3.89045	9.00585	7.99e-39	✓	✓	✓
Acc23631.1	83.9212	9.32234	9.00216	6.41e-74	✓	✓	✓
Acc04551.1	15.0166	1.67061	8.98872	8.97e-16	✓	✓	✓
Acc29660.1	8.49785	0.946725	8.97605	1.88e-14	✓	✓	✓
Acc04319.1	5.1977	0.579671	8.96663	1.62e-18	✓	✓	✓
Acc26649.1	67.0294	7.54006	8.88976	8.01e-30	✓	✓	✓
Acc23854.1	11.3165	1.27588	8.86959	1.94e-21	✓	✓	✓
Acc27130.1	6.42884	0.726912	8.84404	8e-06	✓	✓	✓
Acc05547.1	13.7888	1.57201	8.77146	1.62e-18	✓	✓	✓
Acc20571.1	2761.55	315.503	8.75285	3.83e-62	✓	✓	✓
Acc23260.1	15.4739	1.76818	8.75131	7.36e-19	✓	✓	✓
Acc28659.1	5.88378	0.672806	8.74514	3.68e-06	✓	✓	✓
Acc06357.1	12.6014	1.44422	8.72542	5.16e-25	✓	✓	✓
Acc12135.1	114.608	13.1599	8.70889	6.89e-61	✓	✓	✓
Acc11735.1	74.669	8.5809	8.70177	3.02e-45	✓	✓	✓
Acc19668.1	20.3105	2.33439	8.70054	4.62e-09	✓	✓	✓
Acc28660.1	22.117	2.54709	8.68324	3.03e-23	✓	✓	✓
Acc15530.1	26.5726	3.06931	8.6575	1.77e-24	✓	✓	✓
Acc17882.1	126.226	14.6001	8.64555	9.51e-56	✓	✓	✓
Acc02165.1	68.7895	7.97164	8.62928	5.84e-30	✓	✓	✓
Acc05287.1	6.20518	0.719902	8.61948	4.84e-11	✓	✓	✓
Acc07932.1	31.9813	3.714	8.611	1.21e-44	✓	✓	✓
Acc21688.1	17.8627	2.07545	8.60664	1.26e-18	✓	✓	✓
Acc19559.1	14.3098	1.66948	8.5714	1.72e-12	✓	✓	✓
Acc28238.1	7.26562	0.848047	8.56748	3.02e-09	✓	✓	✓
Acc28235.1	26.2966	3.06988	8.56599	2.23e-43	✓	✓	✓
Acc31867.1	35.735	4.17756	8.55405	3.79e-59	✓	✓	✓
Acc07041.1	22.6564	2.64983	8.55013	8.95e-29	✓	✓	✓
Acc10747.1	29.853	3.50867	8.50834	3.62e-34	✓	✓	✓
Acc15203.1	7.12338	0.837665	8.50385	2.14e-09	✓	✓	✓
Acc28432.1	5.31649	0.62713	8.4775	3.69e-13	✓	✓	✓
Acc25749.1	79.4281	9.38848	8.46017	1.68e-58	✓	✓	✓
Acc18951.1	23.1156	2.73819	8.44194	4.24e-29	✓	✓	✓
Acc07764.1	10.6021	1.25672	8.43631	1.55e-26	✓	✓	✓
Acc05681.1	6.31533	0.750149	8.41876	6.66e-10	✓	✓	✓
Acc06173.1	18.1046	2.15116	8.41619	4.05e-18	✓	✓	✓
Acc09204.1	12.6171	1.49946	8.41445	6.19e-18	✓	✓	✓
Acc33344.1	5.604	0.666625	8.40654	3.62e-06	✓	✓	✓
Acc28314.1	7.66143	0.916611	8.35844	6.6e-09	✓	✓	✓
Acc27049.1	21.1318	2.52985	8.35298	2.83e-32	✓	✓	✓
Acc09471.1	6.05338	0.727999	8.31509	9.89e-09	✓	✓	✓
Acc21675.1	176.329	21.2556	8.29565	1.41e-56	✓	✓	✓
Acc33533.1	35.6294	4.33597	8.21716	2.6e-12	✓	✓	✓
Acc11303.1	15.4588	1.88484	8.20168	1.48e-07	✓	✓	✓
Acc14999.1	152.534	18.6257	8.18943	1.27e-49	✓	✓	✓
Acc10496.1	5.46791	0.670769	8.15171	0.00104705	✓	✓	✓
Acc27615.1	50.5408	6.20564	8.14434	1.34e-47	✓	✓	✓
Acc12707.1	8.49398	1.04338	8.1408	1.44e-10	✓	✓	✓
Acc28873.1	69.8704	8.59282	8.13126	1.71e-50	✓	✓	✓
Acc09702.1	17.1348	2.11003	8.12064	2.21e-25	✓	✓	✓
Acc10900.1	24.599	3.0308	8.11634	8.42e-31	✓	✓	✓
Acc16037.1	20.1357	2.48961	8.0879	2.05e-14	✓	✓	✓
Acc27249.1	16.6275	2.05689	8.08381	7.08e-33	✓	✓	✓
Acc03602.1	56.1236	6.99534	8.02299	1.87e-45	✓	✓	✓
Acc30789.1	16.5856	2.06827	8.01907	2.82e-27	✓	✓	✓
Acc25042.1	1049.31	130.923	8.01467	1.41e-83	✓	✓	✓
Acc05027.1	13.5305	1.68974	8.00743	5.45e-15	✓	✓	✓
Acc30693.1	15.4057	1.92718	7.9939	3.48e-45	✓	✓	✓
Acc23502.1	27.6833	3.46457	7.99041	1.42e-43	✓	✓	✓
Acc25833.1	16.4742	2.06351	7.98358	2.82e-42	✓	✓	✓
Acc09281.1	5.1045	0.641299	7.95963	2.11e-10	✓	✓	✓
Acc08880.1	5.69334	0.71656	7.94538	6.5e-09	✓	✓	✓
Acc08585.1	19.5183	2.46107	7.9308	7.48e-25	✓	✓	✓
Acc14370.1	55.4365	6.99121	7.92946	1.85e-49	✓	✓	✓
Acc12853.1	297.918	37.6396	7.91502	4.15e-97	✓	✓	✓
Acc30327.1	45.2974	5.72904	7.90663	3.45e-29	✓	✓	✓
Acc18568.1	35.784	4.53764	7.88603	2.89e-25	✓	✓	✓
Acc26338.1	6.35759	0.806245	7.88543	0.000132931	✓	✓	✓
Acc12216.1	92.7823	11.8099	7.85632	4.16e-68	✓	✓	✓
Acc02655.1	23.6802	3.01416	7.85631	4.56e-18	✓	✓	✓
Acc25635.1	30.663	3.90402	7.85421	2.8e-24	✓	✓	✓
Acc20556.1	126.648	16.1283	7.85248	1.51e-61	✓	✓	✓
Acc24768.1	9.22778	1.17515	7.85243	2.32e-06	✓	✓	✓
Acc00953.1	8.10363	1.03338	7.8419	1.44e-15	✓	✓	✓
Acc15436.1	9.19752	1.17434	7.8321	2.15e-14	✓	✓	✓
Acc26351.1	193.899	24.7941	7.82037	1.75e-89	✓	✓	✓
Acc12006.1	8.10235	1.03677	7.81502	3.18e-07	✓	✓	✓
Acc09251.1	9.91336	1.27022	7.80443	4.25e-07	✓	✓	✓
Acc24216.1	40.1887	5.17698	7.76296	1.35e-27	✓	✓	✓
Acc33250.1	67.7441	8.73985	7.75117	3.97e-49	✓	✓	✓
Acc25447.1	14.6395	1.89659	7.71886	2.05e-18	✓	✓	✓
Acc07608.1	5.38833	0.698662	7.71236	1.01e-10	✓	✓	✓
Acc10011.1	12.9556	1.68051	7.70931	4.52e-16	✓	✓	✓
Acc19138.1	461.702	60.0455	7.68921	1.67e-85	✓	✓	✓
Acc12922.1	31.2525	4.08362	7.65314	6.24e-58	✓	✓	✓
Acc01834.1	39.3177	5.15439	7.628	1.23e-47	✓	✓	✓
Acc04784.1	14.4839	1.9038	7.60787	1.56e-14	✓	✓	✓
Acc05697.1	12.7968	1.68684	7.58627	1.98e-07	✓	✓	✓
Acc17028.1	6.09872	0.80425	7.58312	9.42e-08	✓	✓	✓
Acc01290.1	7.32383	0.969117	7.55721	4.46e-14	✓	✓	✓
Acc12112.1	23.4115	3.11308	7.52038	4.99e-29	✓	✓	✓
Acc12430.1	7.2861	0.969459	7.51564	0.000132622	✓	✓	✓
Acc00907.1	5.26536	0.700978	7.51144	2.82e-08	✓	✓	✓
Acc32431.1	13.7228	1.83197	7.49073	1.08e-18	✓	✓	✓
Acc07295.1	29.3497	3.9198	7.48754	2.94e-21	✓	✓	✓
Acc29290.1	8.20165	1.09786	7.47056	6.14e-19	✓	✓	✓
Acc03806.1	19.0027	2.54922	7.45433	1.86e-16	✓	✓	✓
Acc18804.1	52.7451	7.07721	7.45281	9.03e-70	✓	✓	✓
Acc15092.1	47.9587	6.44683	7.43911	5.55e-24	✓	✓	✓
Acc25851.1	18.9673	2.5614	7.40508	1.63e-19	✓	✓	✓
Acc31926.1	19.8983	2.69189	7.39195	2.57e-29	✓	✓	✓
Acc04900.1	89.1615	12.1188	7.35726	1.08e-69	✓	✓	✓
Acc20655.1	1355.23	184.436	7.34795	1.27e-86	✓	✓	✓
Acc30592.1	43.193	5.88032	7.34535	1.53e-43	✓	✓	✓
Acc00660.1	66.4328	9.04768	7.34253	1.04e-35	✓	✓	✓
Acc20286.1	16.4154	2.24088	7.32542	6.85e-26	✓	✓	✓
Acc20340.1	32.9189	4.49955	7.31605	1.69e-34	✓	✓	✓
Acc09628.1	5.71971	0.788858	7.25062	8.53e-09	✓	✓	✓
Acc24572.1	50.4117	6.98745	7.2146	6.71e-25	✓	✓	✓
Acc08241.1	18.3999	2.55165	7.21099	1.51e-46	✓	✓	✓
Acc30194.1	13.4893	1.87205	7.2056	4.94e-12	✓	✓	✓
Acc33108.1	13.6692	1.89737	7.20429	5.07e-16	✓	✓	✓
Acc33032.1	441.865	61.4067	7.19571	6.87e-86	✓	✓	✓
Acc12622.1	31.7487	4.42045	7.18224	1.54e-17	✓	✓	✓
Acc22114.1	6.98611	0.978135	7.14228	4.41e-08	✓	✓	✓
Acc12663.1	5.08976	0.712974	7.13877	1.44e-06	✓	✓	✓
Acc03638.1	94.935	13.2999	7.138	1.73e-50	✓	✓	✓
Acc22614.1	16.222	2.27286	7.13727	4.96e-18	✓	✓	✓
Acc24999.1	10.1673	1.42723	7.12381	1.97e-15	✓	✓	✓
Acc28926.1	42.4502	5.96916	7.11159	2.92e-18	✓	✓	✓
Acc32394.1	20.5465	2.90219	7.07966	4.92e-06	✓	✓	✓
Acc03890.1	46.0256	6.50746	7.07275	8.9e-51	✓	✓	✓
Acc33298.1	264.89	37.4868	7.06622	1.27e-85	✓	✓	✓
Acc02025.1	49.308	7.01023	7.03372	4.77e-51	✓	✓	✓
Acc12188.1	26.1707	3.72415	7.0273	3.52e-26	✓	✓	✓
Acc04770.1	61.1683	8.71382	7.01969	1.26e-73	✓	✓	✓
Acc01120.1	144.131	20.564	7.0089	7.56e-82	✓	✓	✓
Acc27256.1	111.92	15.9725	7.00704	3.6e-44	✓	✓	✓
Acc32858.1	5.45898	0.780816	6.99138	9.35e-08	✓	✓	✓
Acc22560.1	238.954	34.2229	6.98228	4.55e-77	✓	✓	✓
Acc25706.1	23.13	3.31468	6.97805	1.26e-19	✓	✓	✓
Acc24328.1	6.0746	0.870601	6.97748	5.66e-13	✓	✓	✓
Acc05788.1	7.81884	1.12418	6.95513	0.000169256	✓	✓	✓
Acc20829.1	14.8749	2.14907	6.92156	7.52e-13	✓	✓	✓
Acc02964.1	7.9028	1.1431	6.9135	5.47e-21	✓	✓	✓
Acc01321.1	61.1397	8.84603	6.91154	7.32e-27	✓	✓	✓
Acc11591.1	94.6475	13.7114	6.90284	1.76e-68	✓	✓	✓
Acc09250.1	17.8597	2.58787	6.90132	7.19e-31	✓	✓	✓
Acc00530.1	15.7192	2.28608	6.87606	2.53e-16	✓	✓	✓
Acc11631.1	5.49672	0.800025	6.87068	2.97e-06	✓	✓	✓
Acc12829.1	35.7847	5.21387	6.86337	2.31e-36	✓	✓	✓
Acc19409.1	29.3781	4.29229	6.84438	1.69e-49	✓	✓	✓
Acc30290.1	7.02501	1.02797	6.83384	8.65e-09	✓	✓	✓
Acc00516.1	7.74563	1.13478	6.82564	0.0417501	✓	✓	✓
Acc14931.1	12.7025	1.86324	6.81742	8.1e-18	✓	✓	✓
Acc21990.1	36.5192	5.37589	6.79314	8.08e-19	✓	✓	✓
Acc30225.1	167.006	24.8216	6.72823	2.76e-75	✓	✓	✓
Acc10014.1	81.5322	12.1329	6.71994	3.16e-56	✓	✓	✓
Acc23955.1	15.0123	2.23861	6.70606	8.69e-17	✓	✓	✓
Acc15327.1	5.40362	0.807586	6.69108	3.68e-05	✓	✓	✓
Acc01628.1	22.9494	3.43574	6.67959	1.08e-49	✓	✓	✓
Acc29855.1	66.626	9.99454	6.66624	1.72e-31	✓	✓	✓
Acc32600.1	30.1165	4.52967	6.64872	3.43e-17	✓	✓	✓
Acc22998.1	9.80215	1.47595	6.64123	4.66e-16	✓	✓	✓
Acc20191.1	10.5291	1.5871	6.63414	0.000609942	✓	✓	✓
Acc21534.1	6.0624	0.917691	6.60615	1.17e-16	✓	✓	✓
Acc25114.1	9.50523	1.43976	6.60196	8.45e-09	✓	✓	✓
Acc27847.1	43.7082	6.62073	6.60172	5.22e-20	✓	✓	✓
Acc25330.1	5.22126	0.79257	6.58776	1.38e-14	✓	✓	✓
Acc00494.1	30.3061	4.6014	6.58628	7.93e-18	✓	✓	✓
Acc32967.1	5.85547	0.889097	6.58585	2.75e-08	✓	✓	✓
Acc06244.1	37.5289	5.72381	6.55663	2.73e-37	✓	✓	✓
Acc15788.1	188.107	28.7087	6.55227	2.95e-61	✓	✓	✓
Acc04213.1	7.45885	1.13943	6.54614	1.31e-05	✓	✓	✓
Acc05743.1	37.3911	5.71478	6.54287	6.26e-16	✓	✓	✓
Acc11306.1	6.4626	0.988368	6.53866	0.0419653	✓	✓	✓
Acc14732.1	11.9248	1.82717	6.52637	1.69e-21	✓	✓	✓
Acc01896.1	14.9468	2.29583	6.51039	2.06e-14	✓	✓	✓
Acc16737.1	26.3146	4.04239	6.50966	6.81e-27	✓	✓	✓
Acc16055.1	11.2497	1.73465	6.48526	1.81e-06	✓	✓	✓
Acc23070.1	22.3112	3.44955	6.46786	1.33e-19	✓	✓	✓
Acc33581.1	40.9038	6.33098	6.4609	3.39e-29	✓	✓	✓
Acc12581.1	5.46697	0.84644	6.45878	2.08e-12	✓	✓	✓
Acc18036.1	7.3168	1.13408	6.45177	3.61e-08	✓	✓	✓
Acc23051.1	6.35035	0.986216	6.43911	5.45e-09	✓	✓	✓
Acc30889.1	7.76655	1.21112	6.41271	2.21e-05	✓	✓	✓
Acc13493.1	15.4034	2.40662	6.40042	9.7e-20	✓	✓	✓
Acc28854.1	10.9521	1.71132	6.39976	3.36e-09	✓	✓	✓
Acc08676.1	10.525	1.64488	6.39864	0.00130353	✓	✓	✓
Acc06910.1	13.1279	2.05225	6.39686	2.51e-10	✓	✓	✓
Acc24311.1	107.776	16.8673	6.38966	2.04e-68	✓	✓	✓
Acc11205.1	20.2484	3.18142	6.36458	5.48e-26	✓	✓	✓
Acc20557.1	27.3664	4.30015	6.36406	2.24e-37	✓	✓	✓
Acc09715.1	9.13888	1.4365	6.36191	3.43e-20	✓	✓	✓
Acc12019.1	8.91024	1.40076	6.36099	5.51e-16	✓	✓	✓
Acc02636.1	11.6624	1.83572	6.35306	3.69e-25	✓	✓	✓
Acc26471.1	16.5414	2.60487	6.3502	2.06e-24	✓	✓	✓
Acc15565.1	121.982	19.2144	6.34848	5.12e-63	✓	✓	✓
Acc31838.1	30.1548	4.75224	6.34539	2.05e-29	✓	✓	✓
Acc09801.1	9.51087	1.50024	6.33957	6.7e-09	✓	✓	✓
Acc10694.1	11.5293	1.81929	6.33726	2.3e-16	✓	✓	✓
Acc07602.1	19.9201	3.14487	6.33415	1.27e-11	✓	✓	✓
Acc32827.1	6.1148	0.969059	6.31003	3.62e-08	✓	✓	✓
Acc08591.1	6.66682	1.05669	6.30917	3.67e-08	✓	✓	✓
Acc14814.1	100.297	15.905	6.306	8.51e-47	✓	✓	✓
Acc30518.1	8.21306	1.30375	6.29958	0.0219606	✓	✓	✓
Acc29841.1	33.1956	5.27286	6.29557	1.95e-45	✓	✓	✓
Acc14826.1	6.33453	1.00783	6.28529	4.72e-05	✓	✓	✓
Acc29624.1	13.0201	2.07356	6.27913	5.04e-16	✓	✓	✓
Acc14774.1	15.9338	2.54279	6.26628	5.7e-16	✓	✓	✓
Acc11406.1	9.23594	1.47563	6.25899	1.88e-21	✓	✓	✓
Acc26849.1	8.28193	1.32517	6.24971	4.37e-09	✓	✓	✓
Acc01958.1	110.227	17.7075	6.22489	4.77e-61	✓	✓	✓
Acc14377.1	13.9385	2.24383	6.21191	1.03e-17	✓	✓	✓
Acc23659.1	26.0401	4.19356	6.20954	9.98e-24	✓	✓	✓
Acc12947.1	7.64087	1.23182	6.20293	4.2e-16	✓	✓	✓
Acc31046.1	14.9977	2.42447	6.18596	1.4e-08	✓	✓	✓
Acc08710.1	8.74058	1.41675	6.16947	8.76e-13	✓	✓	✓
Acc12381.1	126.792	20.5626	6.16615	6.22e-56	✓	✓	✓
Acc33240.1	20.626	3.34545	6.16539	4.29e-34	✓	✓	✓
Acc12440.1	13.9649	2.26541	6.1644	6.48e-23	✓	✓	✓
Acc06172.1	18.0365	2.9395	6.13591	4.87e-21	✓	✓	✓
Acc01253.1	19.1245	3.12289	6.12398	6.44e-07	✓	✓	✓
Acc04306.1	35.6481	5.83536	6.10897	3.16e-24	✓	✓	✓
Acc05463.1	5.29828	0.868464	6.10074	1.3e-06	✓	✓	✓
Acc05994.1	24.8502	4.07647	6.09601	9.39e-19	✓	✓	✓
Acc30305.1	39.2253	6.46107	6.07102	2.1e-13	✓	✓	✓
Acc13166.1	28.3572	4.67876	6.06083	1.25e-26	✓	✓	✓
Acc02577.1	39.5267	6.52299	6.0596	1.06e-25	✓	✓	✓
Acc09851.1	142.712	23.5678	6.05537	2.64e-64	✓	✓	✓
Acc29585.1	68.0902	11.2837	6.0344	4.25e-59	✓	✓	✓
Acc19219.1	9.6121	1.59316	6.03337	5.24e-10	✓	✓	✓
Acc23664.1	51.4999	8.54726	6.02531	3.37e-26	✓	✓	✓
Acc02615.1	13.2381	2.20223	6.01122	2.69e-11	✓	✓	✓
Acc21127.1	6.67065	1.11003	6.00943	4.59e-05	✓	✓	✓
Acc10755.1	13.1713	2.19182	6.00932	5.86e-16	✓	✓	✓
Acc32182.1	9.49013	1.58106	6.00236	3.72e-06	✓	✓	✓
Acc00989.1	45.1336	7.5199	6.00189	6.06e-21	✓	✓	✓
Acc01005.1	32.889	5.49158	5.98898	2.17e-31	✓	✓	✓
Acc01458.1	5.91207	0.987974	5.98403	1.3e-05	✓	✓	✓
Acc13591.1	6.32978	1.05778	5.98402	0.00567582	✓	✓	✓
Acc25221.1	8.19329	1.37205	5.97157	0.00129674	✓	✓	✓
Acc19103.1	15.0978	2.52987	5.9678	7.67e-07	✓	✓	✓
Acc18605.1	5.57804	0.93725	5.95149	2.49e-07	✓	✓	✓
Acc19784.1	59.3534	9.98847	5.94219	1.43e-50	✓	✓	✓
Acc00604.1	12.4107	2.09302	5.92956	1.32e-06	✓	✓	✓
Acc05164.1	9.46919	1.60338	5.90575	3.23e-05	✓	✓	✓
Acc02500.1	61.4832	10.4142	5.90378	6.64e-30	✓	✓	✓
Acc22471.1	19.8147	3.36157	5.89447	2.84e-12	✓	✓	✓
Acc28706.1	90.0032	15.2793	5.89053	1.43e-72	✓	✓	✓
Acc21241.1	7.03244	1.19476	5.88607	9.14e-06	✓	✓	✓
Acc12892.1	19.3688	3.291	5.88538	1.11e-25	✓	✓	✓
Acc18910.1	6.52994	1.11112	5.8769	3.26e-10	✓	✓	✓
Acc30459.1	5.32278	0.907979	5.86223	1.48e-12	✓	✓	✓
Acc03864.1	27.2513	4.65581	5.85318	3.06e-30	✓	✓	✓
Acc21697.1	5.86163	1.00458	5.83488	0.0415271	✓	✓	✓
Acc11427.1	15.4576	2.65484	5.82243	8.5e-25	✓	✓	✓
Acc14196.1	28.1786	4.84483	5.81621	5.14e-19	✓	✓	✓
Acc15317.1	8.39992	1.45038	5.79154	1.04e-08	✓	✓	✓
Acc18193.1	83.0245	14.3607	5.78135	9.38e-49	✓	✓	✓
Acc24739.1	187.612	32.4693	5.77814	3.87e-69	✓	✓	✓
Acc08689.1	23.1595	4.00817	5.77808	6.67e-11	✓	✓	✓
Acc28793.1	39.9562	6.91566	5.77764	4.08e-10	✓	✓	✓
Acc01956.1	8.22952	1.42506	5.77487	1.33e-15	✓	✓	✓
Acc29437.1	26.5107	4.59902	5.76442	2.13e-39	✓	✓	✓
Acc30745.1	21.2702	3.69172	5.7616	4.45e-12	✓	✓	✓
Acc32644.1	7.27393	1.26339	5.75747	2.24e-07	✓	✓	✓
Acc30280.1	5.69696	0.990594	5.75105	4.28e-09	✓	✓	✓
Acc20549.1	7.12356	1.24044	5.74274	9.02e-06	✓	✓	✓
Acc27391.1	9.69519	1.68882	5.74081	5.69e-24	✓	✓	✓
Acc01504.1	22.1992	3.87851	5.72364	9.87e-12	✓	✓	✓
Acc16165.1	11.3442	1.98426	5.71707	0.000346833	✓	✓	✓
Acc32083.1	6.80992	1.19492	5.69908	1e-09	✓	✓	✓
Acc33385.1	52.0625	9.14147	5.6952	5.59e-28	✓	✓	✓
Acc30715.1	16.9536	2.98199	5.68533	3.76e-07	✓	✓	✓
Acc16804.1	24.8442	4.37432	5.67955	4.32e-20	✓	✓	✓
Acc03838.1	16.9092	2.98279	5.66891	3.49e-12	✓	✓	✓
Acc12044.1	91.2647	16.1306	5.65786	5.86e-55	✓	✓	✓
Acc18543.1	7.17948	1.27244	5.64229	0.000200249	✓	✓	✓
Acc20889.1	11.8736	2.10588	5.63832	6.47e-11	✓	✓	✓
Acc05563.1	7.18324	1.27407	5.63804	0.044454	✓	✓	✓
Acc12557.1	10.992	1.95038	5.6358	6.49e-05	✓	✓	✓
Acc24351.1	166.324	29.5381	5.63085	2.8e-67	✓	✓	✓
Acc17376.1	22.2983	3.96507	5.62368	1.35e-20	✓	✓	✓
Acc20324.1	10.4453	1.86607	5.59749	3.52e-12	✓	✓	✓
Acc25942.1	17.3669	3.10633	5.5908	6.29e-22	✓	✓	✓
Acc09484.1	14.4997	2.59753	5.58211	3.89e-10	✓	✓	✓
Acc07775.1	171.214	30.6822	5.58023	8.82e-67	✓	✓	✓
Acc27899.1	32.1186	5.75579	5.58022	9.73e-28	✓	✓	✓
Acc06646.1	16.1701	2.90057	5.57481	6.13e-23	✓	✓	✓
Acc01728.1	11.3986	2.05487	5.54712	2.05e-08	✓	✓	✓
Acc15707.1	10.9303	1.97095	5.5457	1.13e-12	✓	✓	✓
Acc32141.1	24.9221	4.50158	5.53631	4.73e-27	✓	✓	✓
Acc30888.1	11.0481	1.99668	5.53322	7.39e-15	✓	✓	✓
Acc31234.1	63.7865	11.5395	5.52768	9.89e-37	✓	✓	✓
Acc14829.1	16.6484	3.0141	5.5235	1.56e-05	✓	✓	✓
Acc05691.1	70.238	12.7282	5.5183	5.84e-49	✓	✓	✓
Acc01637.1	7.77598	1.41245	5.50533	2.53e-07	✓	✓	✓
Acc09532.1	5.42432	0.985374	5.50483	5.14e-16	✓	✓	✓
Acc07491.1	83.8366	15.2444	5.4995	5.96e-56	✓	✓	✓
Acc08563.1	6.63201	1.20838	5.48833	2.35e-14	✓	✓	✓
Acc15479.1	9.90838	1.80568	5.48735	2.08e-25	✓	✓	✓
Acc14972.1	19.2928	3.52941	5.46631	3.87e-20	✓	✓	✓
Acc06744.1	30.4133	5.56953	5.46065	1.26e-23	✓	✓	✓
Acc14461.1	13.5037	2.47913	5.44696	1.29e-07	✓	✓	✓
Acc28270.1	12.6328	2.31949	5.44638	7.53e-15	✓	✓	✓
Acc04049.1	29.6828	5.45116	5.44524	3.76e-39	✓	✓	✓
Acc22672.1	9.10321	1.67417	5.43745	1.43e-10	✓	✓	✓
Acc27542.1	13.3477	2.45889	5.42834	2.57e-16	✓	✓	✓
Acc05136.1	8.93683	1.64648	5.42783	9.95e-09	✓	✓	✓
Acc24597.1	22.6327	4.18303	5.41059	8.9e-11	✓	✓	✓
Acc11754.1	141.011	26.1072	5.40124	7.77e-30	✓	✓	✓
Acc21603.1	10.4618	1.93772	5.399	1.67e-13	✓	✓	✓
Acc19346.1	5.74526	1.0654	5.39256	6e-11	✓	✓	✓
Acc24314.1	19.1626	3.55454	5.39103	1.12e-27	✓	✓	✓
Acc02109.1	27.7093	5.14086	5.39003	3.12e-34	✓	✓	✓
Acc25639.1	24.2396	4.50992	5.37472	1.18e-12	✓	✓	✓
Acc15351.1	10.5216	1.95815	5.37323	3.87e-15	✓	✓	✓
Acc33681.1	29.0674	5.41358	5.36934	7.18e-18	✓	✓	✓
Acc29370.1	19.7371	3.68292	5.35908	2.14e-17	✓	✓	✓
Acc01830.1	109.628	20.5629	5.33137	3.3e-32	✓	✓	✓
Acc02804.1	25.4086	4.766	5.33122	1.17e-09	✓	✓	✓
Acc23569.1	12.6362	2.37241	5.32629	3.02e-06	✓	✓	✓
Acc28644.1	470.342	88.3078	5.32616	4.1e-62	✓	✓	✓
Acc32424.1	15.2954	2.87406	5.32188	3.11e-14	✓	✓	✓
Acc24130.1	13.171	2.4762	5.31906	9.8e-30	✓	✓	✓
Acc21663.1	10.045	1.88911	5.31731	1.49e-06	✓	✓	✓
Acc10921.1	220.768	41.6503	5.30052	1.95e-65	✓	✓	✓
Acc21798.1	7.60547	1.43493	5.30024	5.22e-06	✓	✓	✓
Acc31734.1	11.7056	2.20853	5.30017	7.35e-13	✓	✓	✓
Acc14556.1	505.481	95.453	5.2956	2.72e-62	✓	✓	✓
Acc29203.1	6.15432	1.16352	5.28941	7.2e-09	✓	✓	✓
Acc06129.1	55.0659	10.4133	5.28804	9.92e-52	✓	✓	✓
Acc03493.1	17.7048	3.3481	5.28802	1.62e-13	✓	✓	✓
Acc24271.1	35.6927	6.75293	5.2855	4.65e-20	✓	✓	✓
Acc21056.1	27.9975	5.30063	5.28193	1.66e-17	✓	✓	✓
Acc12518.1	7.22039	1.36837	5.27664	3.78e-09	✓	✓	✓
Acc31457.1	11.823	2.24138	5.27487	4.89e-21	✓	✓	✓
Acc07962.1	23.1846	4.4006	5.26851	2.78e-30	✓	✓	✓
Acc27421.1	13.9965	2.66477	5.25244	5.75e-16	✓	✓	✓
Acc17868.1	30.7778	5.86782	5.24519	6.2e-16	✓	✓	✓
Acc04821.1	16.2958	3.1144	5.23241	6.46e-18	✓	✓	✓
Acc28485.1	23.1875	4.43524	5.22801	7.63e-28	✓	✓	✓
Acc03959.1	31.8629	6.09492	5.22778	1.17e-10	✓	✓	✓
Acc06190.1	324.803	62.1718	5.22428	8.5e-51	✓	✓	✓
Acc01603.1	12.1026	2.32032	5.21593	5.88e-16	✓	✓	✓
Acc27682.1	9.00497	1.72682	5.21477	1.7e-10	✓	✓	✓
Acc28875.1	26.026	4.99816	5.20711	1.27e-20	✓	✓	✓
Acc10325.1	219.636	42.229	5.20107	2.43e-50	✓	✓	✓
Acc07355.1	171.715	33.0549	5.19484	3.73e-51	✓	✓	✓
Acc21308.1	10.7889	2.07767	5.19277	3.59e-13	✓	✓	✓
Acc15650.1	23.6241	4.55052	5.19152	1.36e-11	✓	✓	✓
Acc31120.1	104.873	20.2852	5.16992	4.4e-41	✓	✓	✓
Acc30086.1	5.75332	1.11295	5.16944	1.85e-13	✓	✓	✓
Acc08148.1	48.2504	9.38151	5.14314	6.19e-30	✓	✓	✓
Acc23007.1	11.9299	2.32063	5.14079	1.66e-10	✓	✓	✓
Acc12273.1	66.7213	12.9848	5.1384	5.66e-45	✓	✓	✓
Acc22165.1	8.76042	1.71057	5.12133	3.61e-09	✓	✓	✓
Acc08334.1	60.4656	11.8084	5.12057	2.47e-47	✓	✓	✓
Acc28542.1	68.85	13.448	5.1197	1.05e-51	✓	✓	✓
Acc13413.1	15.555	3.03835	5.11957	2.26e-16	✓	✓	✓
Acc22825.1	199.992	39.094	5.11566	2.74e-54	✓	✓	✓
Acc03324.1	28.7102	5.62486	5.10416	3.61e-18	✓	✓	✓
Acc28856.1	8.76035	1.71863	5.09729	0.00148853	✓	✓	✓
Acc06004.1	5.88385	1.15541	5.09243	1.17e-13	✓	✓	✓
Acc18732.1	11.2004	2.20089	5.08902	3.8e-09	✓	✓	✓
Acc20893.1	8.64815	1.69943	5.08886	0.000813385	✓	✓	✓
Acc04465.1	5.65188	1.11263	5.07974	4.61e-08	✓	✓	✓
Acc11153.1	64.1773	12.6549	5.07134	1.32e-20	✓	✓	✓
Acc31112.1	16.5392	3.26332	5.06821	5.36e-24	✓	✓	✓
Acc20657.1	5.3412	1.05493	5.0631	0.00303054	✓	✓	✓
Acc24372.1	24.4206	4.83199	5.05393	4.94e-22	✓	✓	✓
Acc01125.1	6.56045	1.29892	5.05071	0.000112038	✓	✓	✓
Acc09131.1	9.96812	1.97578	5.04516	0.00611802	✓	✓	✓
Acc19846.1	13.8044	2.73859	5.04068	3.02e-20	✓	✓	✓
Acc24190.1	58.7766	11.6736	5.03501	1.58e-36	✓	✓	✓
Acc07728.1	6.92789	1.37644	5.03319	0.000816823	✓	✓	✓
Acc25421.1	10.6535	2.12122	5.02236	0.000458737	✓	✓	✓
Acc17935.1	9.85755	1.97077	5.00187	1.33e-10	✓	✓	✓
Acc06315.1	4.03623	0	propylene-teated specific	1.78e-21	✓	✓
Acc29573.1	4.98215	0	propylene-teated specific	1.34e-16	✓	✓
Acc00929.1	4.49085	0	propylene-teated specific	3.45e-16	✓	✓
Acc21776.1	3.79547	0	propylene-teated specific	1.85e-12	✓	✓
Acc05968.1	3.56365	0	propylene-teated specific	1.26e-11	✓	✓
Acc13752.1	4.22153	0	propylene-teated specific	2.8e-08	✓	✓
Acc17530.1	4.46631	0	propylene-teated specific	7.31e-08	✓	✓
Acc17458.1	3.80456	0	propylene-teated specific	1.91e-07	✓	✓
Acc29130.1	4.85884	0	propylene-teated specific	1.92e-07	✓	✓
Acc33595.1	4.08701	0	propylene-teated specific	1.95e-07	✓	✓
Acc05083.1	3.51434	0	propylene-teated specific	1.33e-06	✓	✓
Acc25823.1	3.13606	0	propylene-teated specific	1.35e-06	✓	✓
Acc04998.1	3.72988	0	propylene-teated specific	3.55e-06	✓	✓
Acc13582.1	4.17402	0	propylene-teated specific	9.39e-06	✓	✓
Acc17760.1	4.19539	0	propylene-teated specific	9.43e-06	✓	✓
Acc15025.1	4.00626	0	propylene-teated specific	2.49e-05	✓	✓
Acc30033.1	3.09307	0	propylene-teated specific	2.54e-05	✓	✓
Acc21467.1	3.21701	0	propylene-teated specific	6.68e-05	✓	✓
Acc08090.1	3.48211	0	propylene-teated specific	6.7e-05	✓	✓
Acc24263.1	3.348	0	propylene-teated specific	0.000471913	✓	✓
Acc07558.1	4.13612	0	propylene-teated specific	0.00120563	✓	✓
Acc11971.1	4.36214	0	propylene-teated specific	0.001239	✓	✓
Acc07626.1	3.10917	0	propylene-teated specific	0.00302068	✓	✓
Acc20329.1	3.9056	0	propylene-teated specific	0.00322687	✓	✓
Acc26502.1	3.19853	0	propylene-teated specific	0.00327518	✓	✓
Acc17621.1	4.17826	0	propylene-teated specific	0.00327518	✓	✓
Acc32442.1	3.0324	0	propylene-teated specific	0.0225825	✓	✓
Acc32268.1	4.36843	0.0616624	70.8442	1.23e-27	✓	✓
Acc25712.1	3.78645	0.0555302	68.1872	2.88e-15	✓	✓
Acc21786.1	4.80912	0.0855709	56.2005	4.76e-12	✓	✓
Acc29473.1	3.01553	0.0645673	46.7037	7.84e-09	✓	✓
Acc13097.1	3.37303	0.0726576	46.4236	1.98e-08	✓	✓
Acc15926.1	3.1878	0.0693171	45.9887	7.82e-09	✓	✓
Acc19090.1	3.18855	0.0730889	43.6256	1.25e-09	✓	✓
Acc27766.1	3.02473	0.0704508	42.934	1.98e-08	✓	✓
Acc17646.1	4.70662	0.112632	41.7875	7.95e-09	✓	✓
Acc07984.1	3.11852	0.0790108	39.4695	3.13e-09	✓	✓
Acc23927.1	4.48433	0.114398	39.1994	4.99e-08	✓	✓
Acc26927.1	3.54487	0.0942279	37.6202	3.09e-07	✓	✓
Acc32869.1	3.4138	0.0916502	37.2481	7.81e-07	✓	✓
Acc32775.1	4.99245	0.139529	35.7808	6.68e-27	✓	✓
Acc24329.1	4.67427	0.136119	34.3396	1.31e-18	✓	✓
Acc26096.1	3.08437	0.0921793	33.4605	1.25e-07	✓	✓
Acc06968.1	4.88306	0.147087	33.1983	4.86e-06	✓	✓
Acc29072.1	4.68544	0.145622	32.1752	4.96e-13	✓	✓
Acc01476.1	3.42079	0.109959	31.1098	7.86e-07	✓	✓
Acc07579.1	4.13848	0.13306	31.1024	7.08e-23	✓	✓
Acc09470.1	3.86082	0.125189	30.8399	1.23e-07	✓	✓
Acc08106.1	3.07325	0.111952	27.4516	4.87e-06	✓	✓
Acc19046.1	3.34795	0.124078	26.9827	7.59e-05	✓	✓
Acc17302.1	4.88565	0.182745	26.7348	3.01e-05	✓	✓
Acc10754.1	3.20337	0.125076	25.6113	1.59e-09	✓	✓
Acc30130.1	3.75776	0.146923	25.5763	1.96e-14	✓	✓
Acc30191.1	3.69181	0.15463	23.8751	2.97e-05	✓	✓
Acc21333.1	4.29698	0.180511	23.8045	6.51e-10	✓	✓
Acc11914.1	3.78613	0.161173	23.4912	9.47e-09	✓	✓
Acc10818.1	4.56719	0.195798	23.326	7.43e-05	✓	✓
Acc05585.1	3.04942	0.131918	23.1161	4.5e-14	✓	✓
Acc16399.1	3.17471	0.138102	22.9881	3.65e-12	✓	✓
Acc31172.1	4.38535	0.190889	22.9733	7.47e-05	✓	✓
Acc13435.1	4.65319	0.205122	22.685	0.000184321	✓	✓
Acc11133.1	4.68107	0.207534	22.5557	1.6e-09	✓	✓
Acc08800.1	4.42493	0.197078	22.4527	1.48e-12	✓	✓
Acc23361.1	4.55023	0.206713	22.0123	2.1e-11	✓	✓
Acc05917.1	3.42173	0.156664	21.8412	2.29e-08	✓	✓
Acc27028.1	4.51767	0.20813	21.7059	0.000184733	✓	✓
Acc14831.1	4.95482	0.24152	20.5152	2.28e-08	✓	✓
Acc03645.1	3.27368	0.171233	19.1183	5.25e-14	✓	✓
Acc17776.1	4.86373	0.255559	19.0317	0.000460776	✓	✓
Acc02209.1	4.31712	0.229382	18.8207	1.34e-07	✓	✓
Acc08157.1	4.75439	0.254302	18.6958	9.16e-09	✓	✓
Acc21691.1	3.47773	0.187674	18.5307	2.17e-08	✓	✓
Acc15657.1	3.09357	0.169577	18.2429	6.84e-10	✓	✓
Acc15600.1	3.42808	0.188559	18.1804	7.72e-07	✓	✓
Acc29425.1	4.59066	0.253809	18.0871	0.000458825	✓	✓
Acc15295.1	4.06746	0.228431	17.806	0.00648549	✓	✓
Acc31217.1	3.92706	0.225596	17.4075	0.0026991	✓	✓
Acc05024.1	3.21522	0.186475	17.2421	0.00269533	✓	✓
Acc26672.1	3.85305	0.22403	17.1988	1.88e-06	✓	✓
Acc25807.1	3.05562	0.182495	16.7436	4.42e-06	✓	✓
Acc15561.1	3.07289	0.189648	16.2031	2.09e-11	✓	✓
Acc30746.1	3.56444	0.221812	16.0697	4.46e-06	✓	✓
Acc02217.1	4.72653	0.298707	15.8233	1.07e-05	✓	✓
Acc31514.1	3.71024	0.235174	15.7766	2.15e-08	✓	✓
Acc15098.1	3.03269	0.205822	14.7345	7.72e-09	✓	✓
Acc15865.1	3.99163	0.276823	14.4195	2.76e-07	✓	✓
Acc10284.1	4.80071	0.342811	14.004	2.03e-14	✓	✓
Acc01438.1	4.9444	0.365133	13.5414	1.79e-08	✓	✓
Acc00023.1	3.60114	0.269022	13.386	0.000333103	✓	✓
Acc05927.1	3.23497	0.247267	13.0829	4.27e-11	✓	✓
Acc20539.1	3.9605	0.302725	13.0828	1.01e-13	✓	✓
Acc01011.1	3.13626	0.240682	13.0308	0.000142438	✓	✓
Acc23880.1	3.58085	0.278625	12.8519	6.52e-07	✓	✓
Acc24728.1	4.05433	0.318526	12.7284	2.49e-05	✓	✓
Acc16571.1	3.59976	0.284198	12.6664	2.75e-07	✓	✓
Acc33654.1	4.38491	0.352617	12.4353	0.000330158	✓	✓
Acc11310.1	3.07567	0.247612	12.4214	4.09e-08	✓	✓
Acc24925.1	4.19768	0.347173	12.091	1.78e-10	✓	✓
Acc24943.1	3.27094	0.281797	11.6074	3.5e-06	✓	✓
Acc24993.1	3.71881	0.32385	11.4831	8.36e-14	✓	✓
Acc23196.1	4.60535	0.403821	11.4044	5.92e-09	✓	✓
Acc09576.1	3.13349	0.297738	10.5243	2.63e-09	✓	✓
Acc14807.1	4.66677	0.447179	10.436	9.46e-05	✓	✓
Acc00128.1	4.68493	0.449767	10.4164	4.48e-09	✓	✓
Acc11684.1	3.87659	0.374423	10.3535	2.49e-06	✓	✓
Acc07124.1	4.31804	0.417568	10.3409	0.000327484	✓	✓
Acc12951.1	4.04871	0.398428	10.1617	1.37e-14	✓	✓
Acc24677.1	3.17336	0.313131	10.1343	2.49e-06	✓	✓
Acc16586.1	4.32648	0.434651	9.9539	4.16e-05	✓	✓
Acc23138.1	4.68791	0.474936	9.8706	4.15e-05	✓	✓
Acc19766.1	3.04441	0.311396	9.77666	0.000765982	✓	✓
Acc17892.1	4.73507	0.49056	9.65237	1.44e-09	✓	✓
Acc12319.1	4.81224	0.498793	9.64776	1.05e-07	✓	✓
Acc17287.1	4.84903	0.504011	9.62088	5.53e-06	✓	✓
Acc20926.1	4.02452	0.422679	9.52147	2.46e-06	✓	✓
Acc23877.1	3.80611	0.401158	9.4878	0.000213611	✓	✓
Acc29133.1	3.7819	0.409814	9.22834	3.17e-09	✓	✓
Acc17416.1	3.81474	0.41469	9.19903	2.28e-07	✓	✓
Acc20108.1	3.71531	0.405321	9.16633	1.24e-05	✓	✓
Acc08611.1	4.29545	0.469064	9.15749	0.000760911	✓	✓
Acc01361.1	3.57321	0.391617	9.12424	0.00173901	✓	✓
Acc10034.1	3.88704	0.434363	8.94882	0.000213479	✓	✓
Acc29978.1	4.84681	0.543329	8.92058	3.09e-14	✓	✓
Acc28979.1	3.84149	0.431255	8.90769	1.29e-10	✓	✓
Acc20202.1	3.62606	0.409454	8.85583	4.53e-10	✓	✓
Acc10974.1	4.96897	0.561642	8.84722	1.08e-12	✓	✓
Acc20097.1	3.7694	0.42649	8.83819	6.7e-08	✓	✓
Acc29002.1	4.66082	0.536158	8.69299	7.99e-06	✓	✓
Acc12260.1	4.26355	0.493752	8.63501	3.18e-08	✓	✓
Acc01406.1	3.22092	0.376912	8.54556	0.00231463	✓	✓
Acc07314.1	3.70353	0.435949	8.49534	0.00885963	✓	✓
Acc32353.1	3.29841	0.392077	8.41265	2.24e-10	✓	✓
Acc03930.1	3.17247	0.378261	8.38697	0.0196585	✓	✓
Acc22733.1	3.8976	0.473303	8.23491	0.00887567	✓	✓
Acc27252.1	3.0232	0.375201	8.05753	4.96e-07	✓	✓
Acc09108.1	3.17085	0.39591	8.009	7.93e-06	✓	✓
Acc31204.1	4.72086	0.59477	7.93728	2.71e-05	✓	✓
Acc30133.1	4.41926	0.566906	7.79539	0.00230147	✓	✓
Acc23512.1	3.37613	0.445084	7.58538	6.84e-08	✓	✓
Acc16896.1	4.22061	0.558277	7.56006	9.35e-08	✓	✓
Acc30640.1	3.79133	0.50212	7.55063	2.38e-12	✓	✓
Acc29849.1	4.96634	0.660717	7.51659	5.03e-12	✓	✓
Acc31539.1	4.57831	0.621174	7.37041	2.71e-13	✓	✓
Acc30288.1	3.17225	0.430847	7.36281	0.0023157	✓	✓
Acc01666.1	3.61989	0.495696	7.30265	8.04e-05	✓	✓
Acc16236.1	3.12611	0.430245	7.26589	1.36e-15	✓	✓
Acc18588.1	4.38864	0.606379	7.23745	4.03e-10	✓	✓
Acc05217.2	3.11637	0.431556	7.22123	7.92e-05	✓	✓
Acc03618.1	3.81681	0.533883	7.14916	2.2e-16	✓	✓
Acc03013.1	3.67441	0.514074	7.14762	7.99e-05	✓	✓
Acc32135.1	4.54055	0.635944	7.13987	1.81e-13	✓	✓
Acc13272.1	3.93589	0.551617	7.13518	9.44e-08	✓	✓
Acc16437.1	4.34074	0.614384	7.06519	9.46e-09	✓	✓
Acc08552.1	3.55742	0.50526	7.04077	1.15e-12	✓	✓
Acc19995.1	4.09444	0.584827	7.00111	0.000356817	✓	✓
Acc10288.1	3.93017	0.561537	6.99896	3.36e-12	✓	✓
Acc11743.1	3.09845	0.447474	6.92431	0.00103883	✓	✓
Acc22454.1	4.51468	0.654816	6.89458	0.000168436	✓	✓
Acc16173.1	4.3142	0.626783	6.88307	1.98e-07	✓	✓
Acc07243.1	3.87484	0.564576	6.86328	7.85e-05	✓	✓
Acc01081.1	3.03729	0.443786	6.84405	2.51e-07	✓	✓
Acc07856.1	3.35216	0.494081	6.78464	0.00231244	✓	✓
Acc03106.1	4.43786	0.660927	6.71459	3.65e-05	✓	✓
Acc13980.1	3.26402	0.487717	6.69244	5.91e-08	✓	✓
Acc13199.1	4.34578	0.654657	6.63825	0.000607793	✓	✓
Acc26643.1	3.15708	0.478297	6.60067	6.32e-06	✓	✓
Acc19136.1	4.13721	0.634743	6.51792	3.15e-13	✓	✓
Acc15309.1	3.9807	0.611425	6.51053	0.00129453	✓	✓
Acc08417.1	3.08093	0.475228	6.48305	3.41e-10	✓	✓
Acc26735.1	3.77431	0.587682	6.42237	3.14e-07	✓	✓
Acc22306.1	3.84928	0.602805	6.3856	7.82e-05	✓	✓
Acc26833.1	4.51902	0.709126	6.37266	0.0012844	✓	✓
Acc29765.1	3.23007	0.507479	6.36494	1.8e-06	✓	✓
Acc06996.1	4.21522	0.671442	6.27786	0.010467	✓	✓
Acc25361.1	4.48567	0.716668	6.25906	3.78e-06	✓	✓
Acc20986.1	4.67522	0.753507	6.20462	0.000354895	✓	✓
Acc31791.1	4.2506	0.688299	6.17552	9.67e-05	✓	✓
Acc22780.1	4.1184	0.668899	6.15698	1.06e-10	✓	✓
Acc13979.1	3.24263	0.535486	6.05549	0.00273386	✓	✓
Acc26029.1	3.23992	0.544888	5.94603	1.69e-08	✓	✓
Acc27373.1	4.01359	0.679126	5.90994	1.78e-06	✓	✓
Acc15453.1	3.39742	0.576555	5.89262	2.71e-05	✓	✓
Acc14672.1	3.04801	0.525373	5.80161	0.00306734	✓	✓
Acc19128.1	3.04029	0.543047	5.59857	4.62e-05	✓	✓
Acc22707.1	4.9435	0.894112	5.52895	6.63e-08	✓	✓
Acc25696.1	3.55206	0.646449	5.49473	0.000198987	✓	✓
Acc11491.1	3.34689	0.617593	5.41925	3.14e-05	✓	✓
Acc27316.1	3.75385	0.700568	5.3583	5.16e-06	✓	✓
Acc15576.1	3.98214	0.748575	5.31963	2.95e-07	✓	✓
Acc30372.1	3.79552	0.71411	5.31503	1.04e-05	✓	✓
Acc11173.1	3.49017	0.657134	5.31119	1.28e-06	✓	✓
Acc06802.1	3.81552	0.730332	5.22436	0.000462038	✓	✓
Acc29924.1	4.18591	0.806766	5.18851	7.18e-12	✓	✓
Acc09694.1	4.48392	0.867848	5.16671	4.37e-05	✓	✓
Acc04344.1	3.12758	0.607123	5.15147	1.14e-05	✓	✓
Acc18167.1	4.0843	0.796435	5.12823	0.000459729	✓	✓
Acc32698.1	4.38437	0.859306	5.10223	8.76e-08	✓	✓
Acc14296.1	4.99535	0.980215	5.09618	0.00300845	✓	✓
Acc15885.1	4.98146	0.979124	5.08767	2.75e-08	✓	✓
Acc06047.1	3.18791	0.627028	5.08416	0.000110858	✓	✓
Acc17788.1	3.09453	0.616596	5.01872	0.00165501	✓	✓
Acc26131.1	4.46023	0.890013	5.01142	8.85e-09	✓	✓
Acc23341.1	3.80093	0.758626	5.01028	3.98e-05	✓	✓
Acc08642.1	34.4009	6.88406	4.99719	1.51e-16	✓	✓
Acc26301.1	101.322	20.2826	4.99549	1.64e-40	✓	✓
Acc09390.1	6.50252	1.30475	4.98372	2.69e-08	✓	✓
Acc10172.1	3.76116	0.755551	4.97803	0.000226492	✓	✓
Acc03875.1	7.28982	1.46459	4.97737	1.35e-09	✓	✓
Acc18869.1	8.71596	1.75442	4.968	1.02e-07	✓	✓
Acc04826.1	4.38842	0.883665	4.96616	1.26e-12	✓	✓
Acc09058.1	28.5481	5.75429	4.96119	1.45e-13	✓	✓
Acc14094.1	10.5163	2.12085	4.95856	3.62e-10	✓	✓
Acc33141.1	167.682	33.8231	4.95761	1.51e-50	✓	✓
Acc27192.1	13.3964	2.70502	4.95244	1.36e-16	✓	✓
Acc24156.1	23.0011	4.65302	4.94325	3.08e-13	✓	✓
Acc19741.1	3.52924	0.71591	4.92972	0.000225159	✓	✓
Acc11663.1	26.5288	5.38763	4.92402	1.14e-24	✓	✓
Acc03509.1	57.4396	11.668	4.92285	3.52e-27	✓	✓
Acc13123.1	7.51385	1.52636	4.92273	0.000406576	✓	✓
Acc10575.1	9.73541	1.97782	4.92228	1.5e-07	✓	✓
Acc04581.1	19.2729	3.91613	4.92143	2.73e-08	✓	✓
Acc06368.1	33.3351	6.7757	4.9198	4.86e-19	✓	✓
Acc09690.1	37.7387	7.67949	4.91422	1.44e-37	✓	✓
Acc06599.1	36.3663	7.40307	4.91232	3.09e-37	✓	✓
Acc20987.1	4.40884	0.897526	4.91221	0.00164703	✓	✓
Acc19050.1	90.3039	18.5173	4.87675	7.93e-26	✓	✓
Acc29611.1	48.9534	10.0778	4.85756	6.97e-11	✓	✓
Acc06348.1	7.0066	1.4439	4.85256	5.2e-09	✓	✓
Acc29200.1	38.1183	7.86499	4.84658	1.1e-19	✓	✓
Acc24547.1	29.06	6.00402	4.8401	1.73e-13	✓	✓
Acc02515.1	8.07917	1.67027	4.83704	0.00559979	✓	✓
Acc07276.1	37.1336	7.68766	4.83029	1.4e-25	✓	✓
Acc03191.1	3.48105	0.720862	4.82901	4.38e-05	✓	✓
Acc18967.1	23.0026	4.76496	4.82745	1.83e-20	✓	✓
Acc25591.1	23.2879	4.82468	4.82682	1.3e-26	✓	✓
Acc07010.1	10.764	2.23248	4.82156	4.02e-09	✓	✓
Acc13320.1	25.6582	5.32446	4.81894	6.94e-16	✓	✓
Acc20586.1	69.6189	14.4613	4.81415	1.06e-20	✓	✓
Acc14942.1	6.03287	1.25435	4.80957	1e-07	✓	✓
Acc31367.1	32.7823	6.81965	4.80704	2.38e-35	✓	✓
Acc20504.1	5.98517	1.24647	4.8017	5.5e-09	✓	✓
Acc21554.1	6.09617	1.27063	4.79777	0.00164832	✓	✓
Acc17072.1	11.4623	2.38924	4.79747	0.000270155	✓	✓
Acc09159.1	5.86195	1.22198	4.79709	0.000272909	✓	✓
Acc06146.1	3.56797	0.743822	4.79681	2.02e-05	✓	✓
Acc19563.1	4.93376	1.02912	4.79416	4.26e-11	✓	✓
Acc20361.1	19.7852	4.12699	4.7941	6.7e-10	✓	✓
Acc27823.1	19.2019	4.00909	4.78958	7.28e-15	✓	✓
Acc20703.1	11.7992	2.46397	4.78868	6.17e-17	✓	✓
Acc26468.1	23.6549	4.96416	4.76514	2.8e-26	✓	✓
Acc02048.1	9.36281	1.96505	4.76467	0.000492724	✓	✓
Acc03009.1	4.3865	0.921055	4.76247	0.00631	✓	✓
Acc04753.1	31.2246	6.56954	4.75294	9.81e-16	✓	✓
Acc28786.1	4.03312	0.849116	4.74978	0.0119142	✓	✓
Acc27469.1	12.206	2.56981	4.74977	5.21e-08	✓	✓
Acc11780.1	82.7038	17.451	4.73919	1.36e-24	✓	✓
Acc23134.1	62.3398	13.1542	4.73916	7.02e-33	✓	✓
Acc11403.1	18.0922	3.81824	4.73835	0.000249758	✓	✓
Acc21575.1	17.9043	3.7801	4.73646	1.86e-21	✓	✓
Acc08260.1	23.9172	5.05135	4.73482	2.39e-17	✓	✓
Acc18509.1	5.25215	1.10984	4.73233	1.83e-09	✓	✓
Acc13769.1	45.5446	9.65278	4.71829	5.9e-10	✓	✓
Acc30264.1	3.01969	0.640861	4.71192	0.00641483	✓	✓
Acc11429.1	7.4421	1.58211	4.7039	1.26e-17	✓	✓
Acc09226.1	44.0646	9.3689	4.70328	3.79e-27	✓	✓
Acc12848.1	7.7879	1.65638	4.70177	0.00163779	✓	✓
Acc14460.1	42.2274	8.9894	4.69747	5.83e-14	✓	✓
Acc30404.1	14.4816	3.08286	4.69747	1.41e-11	✓	✓
Acc05979.1	37.3259	7.95286	4.69339	2.7e-14	✓	✓
Acc01126.1	9.22329	1.96972	4.68253	1.68e-07	✓	✓
Acc13858.1	44.9736	9.64127	4.6647	6.58e-35	✓	✓
Acc21734.1	77.6802	16.6774	4.65781	1.71e-50	✓	✓
Acc04887.1	5.16969	1.11043	4.65557	2e-05	✓	✓
Acc04155.1	27.7166	5.96324	4.64792	1.79e-14	✓	✓
Acc17076.1	250.317	53.8612	4.64745	1.33e-56	✓	✓
Acc02676.1	4.622	0.995942	4.64083	0.000489876	✓	✓
Acc11834.1	9.70842	2.09239	4.63986	2.08e-17	✓	✓
Acc03973.1	5.59365	1.20828	4.62943	0.00027012	✓	✓
Acc18801.1	54.0272	11.6783	4.62627	1.75e-38	✓	✓
Acc25495.1	12.0663	2.6093	4.62433	8.73e-16	✓	✓
Acc23920.1	82.1284	17.7899	4.61659	2.45e-53	✓	✓
Acc22205.1	46.2206	10.0521	4.59811	1.13e-26	✓	✓
Acc23170.1	15.6698	3.4152	4.58825	6.36e-12	✓	✓
Acc06987.1	23.1801	5.0642	4.57725	5.26e-19	✓	✓
Acc25889.1	4.08071	0.892322	4.57313	0.011363	✓	✓
Acc08680.1	159.046	34.7918	4.57136	6.75e-45	✓	✓
Acc04335.1	3.68659	0.807668	4.56449	0.0431498	✓	✓
Acc30625.1	41.5813	9.11964	4.55954	1.1e-39	✓	✓
Acc29394.1	7.30839	1.60306	4.55903	1.86e-06	✓	✓
Acc07978.1	15.8042	3.46791	4.55727	5.6e-15	✓	✓
Acc24308.1	10.9912	2.41591	4.5495	1.62e-18	✓	✓
Acc13557.1	323.009	71.0071	4.54896	1.18e-54	✓	✓
Acc10364.1	14.0448	3.09002	4.54522	3.05e-17	✓	✓
Acc19427.1	79.5782	17.5129	4.54399	1.31e-41	✓	✓
Acc19652.1	11.4882	2.53482	4.53215	0.00051935	✓	✓
Acc06136.1	4.20284	0.927616	4.5308	4.25e-06	✓	✓
Acc19827.1	25.4028	5.6076	4.53007	1.98e-14	✓	✓
Acc17095.1	103.428	22.84	4.52837	6.3e-47	✓	✓
Acc17955.1	9.18872	2.03245	4.521	1.04e-06	✓	✓
Acc32613.1	7.92499	1.75369	4.51904	3.51e-06	✓	✓
Acc23894.1	25.8959	5.73168	4.51803	8.01e-43	✓	✓
Acc01568.1	78.3846	17.3601	4.51521	1.33e-48	✓	✓
Acc21855.1	41.1317	9.11171	4.51416	9.81e-16	✓	✓
Acc09606.1	10.6078	2.35153	4.511	1.14e-10	✓	✓
Acc23944.1	25.6714	5.69666	4.50638	2.82e-31	✓	✓
Acc15275.1	12.6732	2.81779	4.49755	3.42e-08	✓	✓
Acc28151.1	26.5387	5.90528	4.49407	3.25e-32	✓	✓
Acc04247.1	3.29492	0.733787	4.4903	6.47e-08	✓	✓
Acc16825.1	3.95131	0.880051	4.48987	4.25e-05	✓	✓
Acc31147.1	10.5352	2.3466	4.48954	2.49e-17	✓	✓
Acc08123.1	27.7822	6.19097	4.48754	5.19e-31	✓	✓
Acc20753.1	75.2534	16.7729	4.48661	4.08e-36	✓	✓
Acc13170.1	82.4733	18.3959	4.48324	9.31e-31	✓	✓
Acc01127.1	13.3513	2.98061	4.4794	6.61e-11	✓	✓
Acc00913.1	6.48172	1.44925	4.47246	6.65e-07	✓	✓
Acc13805.1	73.6851	16.4804	4.47108	3.33e-25	✓	✓
Acc27266.1	22.6356	5.07015	4.46448	4.89e-08	✓	✓
Acc26888.1	3.38952	0.759934	4.46028	0.00174103	✓	✓
Acc11762.1	16.4112	3.68082	4.45856	4.58e-08	✓	✓
Acc27090.1	60.6014	13.5994	4.45618	5.87e-40	✓	✓
Acc17571.1	46.933	10.5322	4.45615	7.98e-28	✓	✓
Acc18630.1	8.47538	1.90205	4.45591	8.18e-06	✓	✓
Acc13169.1	29.8942	6.7095	4.45551	5.54e-34	✓	✓
Acc31117.1	17.7391	3.98446	4.45207	2.27e-20	✓	✓
Acc33760.1	21.4565	4.81951	4.45201	2.84e-09	✓	✓
Acc06584.1	4.90118	1.1015	4.44957	2e-05	✓	✓
Acc20838.1	4.3599	0.980807	4.44522	6.97e-06	✓	✓
Acc04088.1	10.1895	2.29277	4.44419	1.17e-06	✓	✓
Acc19108.1	7.39412	1.66428	4.44283	5.56e-12	✓	✓
Acc14293.1	5.22681	1.177	4.44079	2.04e-07	✓	✓
Acc15069.1	16.7312	3.77212	4.4355	9.67e-20	✓	✓
Acc02453.1	10.1229	2.28802	4.42429	3.23e-21	✓	✓
Acc20249.1	51.1114	11.5532	4.424	2.91e-16	✓	✓
Acc06897.1	11.0064	2.48922	4.42162	0.0227092	✓	✓
Acc23692.1	5.87045	1.33069	4.41157	4.57e-05	✓	✓
Acc07090.1	11.7726	2.67115	4.40731	7.73e-08	✓	✓
Acc28675.1	22.938	5.20869	4.4038	1.31e-11	✓	✓
Acc03226.1	7.72051	1.75328	4.40348	8.16e-05	✓	✓
Acc28844.1	115.041	26.1458	4.39998	3.11e-40	✓	✓
Acc18802.1	14.0076	3.18391	4.39949	6.78e-07	✓	✓
Acc20584.1	73.3217	16.6745	4.39724	2.74e-21	✓	✓
Acc03423.1	20.4178	4.64721	4.39356	3.54e-21	✓	✓
Acc04976.1	26.1058	5.94496	4.39125	3.28e-43	✓	✓
Acc21991.1	75.6983	17.2903	4.37809	9.66e-47	✓	✓
Acc09363.1	5.36939	1.22766	4.37367	1.23e-08	✓	✓
Acc29296.1	71.1145	16.2657	4.37206	5.45e-37	✓	✓
Acc29388.1	7.11848	1.62844	4.37134	2.25e-06	✓	✓
Acc01529.1	57.1421	13.1261	4.35333	8.04e-17	✓	✓
Acc23879.1	4.37104	1.00474	4.35042	0.00630532	✓	✓
Acc05826.1	4.13365	0.950429	4.34925	2.68e-07	✓	✓
Acc26742.1	29.9049	6.87767	4.34812	5.69e-10	✓	✓
Acc25355.1	11.5551	2.65821	4.34694	2.58e-09	✓	✓
Acc20553.1	360.691	83.0298	4.34412	1.61e-53	✓	✓
Acc29872.1	6.33255	1.45802	4.34325	4.6e-08	✓	✓
Acc03323.1	4.19883	0.968264	4.33645	4.25e-08	✓	✓
Acc17911.1	3.97219	0.916074	4.33609	0.000800943	✓	✓
Acc07457.1	25.6584	5.92364	4.33152	3.95e-11	✓	✓
Acc02925.1	3.9107	0.902989	4.33084	0.0120915	✓	✓
Acc07389.1	16.9938	3.92566	4.32891	0.000163005	✓	✓
Acc29673.1	7.97044	1.84163	4.32792	0.00173351	✓	✓
Acc30794.1	9.21073	2.13068	4.3229	0.00174974	✓	✓
Acc32335.1	72.7175	16.8305	4.32058	2.08e-32	✓	✓
Acc26008.1	6.47918	1.50116	4.3161	8.38e-09	✓	✓
Acc04882.1	6.97181	1.61539	4.31588	5.1e-09	✓	✓
Acc28676.1	31.6096	7.3341	4.30994	7.05e-26	✓	✓
Acc12990.1	13.567	3.14845	4.3091	5.65e-10	✓	✓
Acc25806.1	4.77503	1.1101	4.30144	4.8e-05	✓	✓
Acc02869.1	6.54814	1.52417	4.29618	0.00344429	✓	✓
Acc33178.1	5.72354	1.3339	4.29082	0.0441794	✓	✓
Acc28026.1	15.9781	3.72463	4.28986	1.36e-16	✓	✓
Acc20866.1	6.09988	1.4246	4.28182	0.0118618	✓	✓
Acc22432.1	20.9913	4.90954	4.27561	5.67e-22	✓	✓
Acc16294.1	16.262	3.80346	4.27558	2.31e-11	✓	✓
Acc22501.1	10492.1	2459.71	4.2656	3.09e-11	✓	✓
Acc27378.1	6.80626	1.59626	4.26388	1.04e-06	✓	✓
Acc26397.1	11.4259	2.68121	4.26146	2.72e-09	✓	✓
Acc07948.1	64.6662	15.1779	4.26055	4.69e-42	✓	✓
Acc30359.1	6.58051	1.54545	4.258	3.98e-12	✓	✓
Acc05159.1	10.2595	2.41272	4.25227	1.12e-21	✓	✓
Acc24836.1	30.7151	7.23368	4.24612	2.18e-23	✓	✓
Acc22412.1	11.3193	2.66609	4.24564	1.63e-09	✓	✓
Acc29336.1	1690.68	398.396	4.24372	4.3e-28	✓	✓
Acc09880.1	10.8076	2.5469	4.24342	1.35e-09	✓	✓
Acc27593.1	5.66631	1.33821	4.23426	0.00098511	✓	✓
Acc01615.1	47.9347	11.3217	4.23386	1.61e-35	✓	✓
Acc24251.1	61.4503	14.5261	4.23032	1.66e-27	✓	✓
Acc14367.1	57.9133	13.6941	4.22908	7.84e-24	✓	✓
Acc17534.1	28.9948	6.86278	4.22493	5.19e-22	✓	✓
Acc14957.1	23.0097	5.44669	4.22453	2.43e-12	✓	✓
Acc08242.1	16.1741	3.833	4.2197	6.69e-27	✓	✓
Acc03198.1	5.72732	1.35746	4.21916	0.00625487	✓	✓
Acc20098.1	16.3745	3.88334	4.21661	4.73e-10	✓	✓
Acc19693.1	10.3541	2.45591	4.21599	7.59e-08	✓	✓
Acc25125.1	9.90632	2.35014	4.2152	3.38e-16	✓	✓
Acc21842.1	19.2383	4.56813	4.21143	8.35e-29	✓	✓
Acc06915.1	9.73357	2.31566	4.20337	0.0120598	✓	✓
Acc07420.1	33.7778	8.04481	4.1987	6.66e-11	✓	✓
Acc21841.1	5.44602	1.29742	4.19756	2.2e-07	✓	✓
Acc03872.1	8.10135	1.93126	4.19485	8.7e-05	✓	✓
Acc20884.1	7.76005	1.85083	4.19274	8.22e-06	✓	✓
Acc01338.1	31.0954	7.42112	4.19012	1.01e-22	✓	✓
Acc14956.1	22.1066	5.27607	4.18997	7.33e-07	✓	✓
Acc05695.1	9.82239	2.34891	4.18168	8.27e-09	✓	✓
Acc08195.1	3.61736	0.865439	4.1798	0.0120176	✓	✓
Acc04646.1	89.4363	21.3983	4.17959	1.79e-29	✓	✓
Acc17054.1	13.5369	3.23936	4.17887	5.62e-16	✓	✓
Acc25141.1	6.77794	1.62259	4.17723	0.000146791	✓	✓
Acc11151.1	65.4383	15.6659	4.17713	1.54e-18	✓	✓
Acc14003.1	13.4956	3.23457	4.17229	4.18e-15	✓	✓
Acc12715.1	6.68348	1.603	4.16935	8.22e-08	✓	✓
Acc32370.1	48.4251	11.6152	4.16912	8.94e-27	✓	✓
Acc13248.1	10.948	2.62979	4.16306	4.87e-05	✓	✓
Acc00018.1	12.7247	3.06275	4.15466	9.72e-12	✓	✓
Acc01895.1	9.18723	2.21328	4.15095	2.64e-11	✓	✓
Acc18535.1	21.5917	5.2044	4.14874	4.16e-18	✓	✓
Acc19129.1	169.022	40.749	4.14789	6.61e-51	✓	✓
Acc02616.1	8.76149	2.11298	4.14651	8.66e-17	✓	✓
Acc30983.1	59.4738	14.3693	4.13894	5.2e-35	✓	✓
Acc22726.1	6.52247	1.57606	4.13846	9.89e-09	✓	✓
Acc17783.1	2314.38	559.478	4.13668	1.09e-38	✓	✓
Acc02049.1	23.7844	5.75665	4.13164	1.42e-15	✓	✓
Acc28826.1	30.9069	7.48248	4.13057	3.11e-12	✓	✓
Acc18684.1	6.36393	1.54266	4.1253	6.65e-07	✓	✓
Acc23303.1	72.9734	17.7224	4.11757	1.49e-34	✓	✓
Acc03924.1	4.62034	1.12381	4.11131	4.02e-06	✓	✓
Acc31212.1	11.4585	2.79224	4.1037	6.97e-15	✓	✓
Acc25820.1	5.97643	1.45643	4.10349	0.0442904	✓	✓
Acc06973.1	4.24531	1.03658	4.09551	0.000278992	✓	✓
Acc11457.1	15.4419	3.77068	4.09526	3.83e-11	✓	✓
Acc33158.1	125.976	30.778	4.09306	1.07e-36	✓	✓
Acc08351.1	145.799	35.6439	4.09044	4.16e-48	✓	✓
Acc11903.1	4.29545	1.05125	4.08606	0.01177	✓	✓
Acc10973.1	85.6885	21.0058	4.07929	1.39e-39	✓	✓
Acc28918.1	6.68406	1.63909	4.0779	3.27e-12	✓	✓
Acc01982.1	3.8291	0.939916	4.07387	0.00627159	✓	✓
Acc13576.1	123.27	30.2861	4.07018	1.94e-48	✓	✓
Acc28393.1	21.7091	5.33868	4.06637	2.79e-07	✓	✓
Acc00158.1	3.56527	0.876887	4.06583	0.00335924	✓	✓
Acc08619.1	11.7535	2.89231	4.06371	6.6e-13	✓	✓
Acc32336.1	7.33272	1.80528	4.06183	1.58e-08	✓	✓
Acc12171.1	3.34828	0.824493	4.06101	0.000962902	✓	✓
Acc06971.1	6.53935	1.61032	4.0609	2.79e-05	✓	✓
Acc01247.1	6.06879	1.49481	4.0599	8e-05	✓	✓
Acc13510.1	38.7973	9.57315	4.05272	2.85e-22	✓	✓
Acc14349.1	4.32233	1.06737	4.04951	2.49e-05	✓	✓
Acc20024.1	44.616	11.0293	4.04521	4.87e-25	✓	✓
Acc04806.1	140.468	34.7642	4.0406	1.47e-45	✓	✓
Acc00777.1	6.67336	1.65328	4.03644	7.78e-06	✓	✓
Acc15692.1	7.71504	1.91513	4.02847	1.36e-12	✓	✓
Acc13996.1	687.49	170.836	4.02427	6.46e-46	✓	✓
Acc24179.1	84.1822	20.9188	4.02424	2.91e-39	✓	✓
Acc23924.1	3.42829	0.852358	4.02212	0.000993007	✓	✓
Acc11844.1	39.1482	9.73678	4.02065	2.89e-25	✓	✓
Acc01606.1	76.3912	19.0251	4.0153	1.63e-26	✓	✓
Acc32943.1	19.5953	4.88135	4.01432	6.1e-09	✓	✓
Acc16934.1	32.186	8.01919	4.01362	7.56e-15	✓	✓
Acc13136.1	13.1734	3.28259	4.01313	1.74e-06	✓	✓
Acc28469.1	6.92128	1.7247	4.01303	7.08e-07	✓	✓
Acc25822.1	5.86866	1.4632	4.01083	7.05e-09	✓	✓
Acc25047.1	4.99484	1.24672	4.00639	0.0432958	✓	✓
Acc26382.1	32.3634	8.08	4.00537	1.11e-17	✓	✓
Acc30239.1	143.224	35.8045	4.00017	2.15e-30	✓	✓
Acc23059.1	16.5337	4.1404	3.99327	3.45e-12	✓	✓
Acc01960.1	14.5639	3.6543	3.98542	7.69e-12	✓	✓
Acc03503.1	53.5734	13.4443	3.98484	5.69e-27	✓	✓
Acc13001.1	15.0619	3.78059	3.984	1.68e-16	✓	✓
Acc01074.1	6.64578	1.66845	3.98322	4.98e-12	✓	✓
Acc24801.1	8.51283	2.13779	3.98207	1.37e-06	✓	✓
Acc26261.1	10.9681	2.75459	3.98176	1.13e-09	✓	✓
Acc23292.1	383.443	96.3251	3.98072	2.86e-46	✓	✓
Acc30656.1	4.05806	1.01973	3.97953	4.78e-06	✓	✓
Acc13663.1	24.254	6.09704	3.978	5.29e-08	✓	✓
Acc06055.1	20.0598	5.04626	3.97518	3.16e-10	✓	✓
Acc15160.1	6.49701	1.63721	3.96834	1.45e-07	✓	✓
Acc04223.1	64.6399	16.2911	3.96781	1.24e-34	✓	✓
Acc08178.1	77.8432	19.6516	3.96116	2.47e-47	✓	✓
Acc14526.1	10.6066	2.67766	3.96114	8.08e-06	✓	✓
Acc16868.1	7.29744	1.84239	3.96085	6.32e-09	✓	✓
Acc17413.1	7.21535	1.82186	3.96043	2.5e-07	✓	✓
Acc17318.1	17.6598	4.46268	3.95722	1.47e-06	✓	✓
Acc13491.1	45.3638	11.4698	3.95505	4.61e-43	✓	✓
Acc07582.1	47.1747	11.93	3.95428	2.54e-32	✓	✓
Acc07945.1	4.11949	1.04249	3.9516	9.26e-08	✓	✓
Acc33653.1	10.4222	2.63831	3.95035	7.3e-10	✓	✓
Acc20673.1	7.81194	1.97792	3.94957	1.66e-12	✓	✓
Acc05984.1	48.7247	12.3372	3.94943	2.81e-33	✓	✓
Acc05389.1	5.26608	1.33447	3.94621	2.76e-06	✓	✓
Acc33270.1	5.32905	1.35125	3.9438	0.00015924	✓	✓
Acc11236.1	190.221	48.277	3.94021	9.89e-44	✓	✓
Acc20067.1	7.22057	1.8337	3.9377	4.55e-12	✓	✓
Acc32508.1	14.9291	3.79238	3.93661	5.31e-07	✓	✓
Acc01451.1	11.0979	2.82097	3.93408	1.49e-06	✓	✓
Acc21110.1	3.235	0.822325	3.93396	1.53e-07	✓	✓
Acc19186.1	47.8406	12.1628	3.93335	1.72e-33	✓	✓
Acc19274.1	21.4838	5.47359	3.92499	1.16e-20	✓	✓
Acc21650.1	16.3406	4.16328	3.92493	4.82e-14	✓	✓
Acc22392.1	18.5764	4.73577	3.92256	2.31e-09	✓	✓
Acc24198.1	5.88461	1.50064	3.9214	2.65e-06	✓	✓
Acc31715.1	65.2053	16.6293	3.92111	1.26e-20	✓	✓
Acc15783.1	8.26822	2.10955	3.91941	0.000977335	✓	✓
Acc19462.1	86.517	22.1023	3.91439	5.75e-22	✓	✓
Acc21780.1	14.9973	3.83142	3.91428	1.22e-16	✓	✓
Acc32108.1	150.799	38.533	3.91351	9.27e-37	✓	✓
Acc28006.1	228.827	58.4758	3.9132	8.63e-34	✓	✓
Acc16733.1	16.2303	4.15156	3.90945	0.00638996	✓	✓
Acc32382.1	10.3595	2.65026	3.90886	1.07e-10	✓	✓
Acc07765.1	35.6308	9.1253	3.90461	5.47e-43	✓	✓
Acc29110.1	17.6619	4.52737	3.90114	2.41e-14	✓	✓
Acc21336.1	5.33076	1.36653	3.90095	2.71e-05	✓	✓
Acc33114.1	30.7316	7.89173	3.89415	1.54e-06	✓	✓
Acc31547.1	1417.48	364.091	3.89319	2.33e-44	✓	✓
Acc01782.1	115.486	29.6737	3.89186	7.98e-29	✓	✓
Acc33588.1	6.37465	1.63843	3.89072	2.46e-07	✓	✓
Acc32236.1	32.581	8.37826	3.88876	3.37e-23	✓	✓
Acc22824.1	4.08031	1.04946	3.88799	0.00616219	✓	✓
Acc12075.1	15.8519	4.07784	3.88732	0.000538041	✓	✓
Acc11233.1	4.1659	1.07174	3.88704	1.47e-06	✓	✓
Acc14076.1	7.30989	1.88345	3.88112	0.00636803	✓	✓
Acc10251.1	19.7896	5.09924	3.88089	2.95e-12	✓	✓
Acc03328.1	4.96123	1.27876	3.87973	1.61e-06	✓	✓
Acc22435.1	525.027	135.376	3.87828	6.41e-47	✓	✓
Acc10542.1	8.52193	2.20094	3.87195	1.61e-06	✓	✓
Acc00542.1	38.2388	9.87752	3.87129	2.25e-40	✓	✓
Acc18353.1	81.0926	20.9938	3.86269	4.65e-18	✓	✓
Acc25296.1	5.93864	1.53816	3.86087	0.0033205	✓	✓
Acc22791.1	17.0161	4.40845	3.85989	1.45e-06	✓	✓
Acc28371.1	23.8327	6.17581	3.85903	4.92e-21	✓	✓
Acc10848.1	11.0369	2.86565	3.85146	3.31e-21	✓	✓
Acc24169.1	36.8852	9.57773	3.85115	5.38e-35	✓	✓
Acc29540.1	11.0272	2.8647	3.84933	3.16e-11	✓	✓
Acc00019.1	11.2083	2.91179	3.84929	8.02e-10	✓	✓
Acc15034.1	30.1347	7.83922	3.84409	1.48e-20	✓	✓
Acc09152.1	3.78718	0.985455	3.84308	0.0226941	✓	✓
Acc31828.1	88.0294	22.922	3.84038	5.97e-33	✓	✓
Acc16408.1	5.26595	1.37174	3.8389	2.82e-06	✓	✓
Acc27032.1	3.36739	0.878076	3.83496	0.00098164	✓	✓
Acc06294.1	7.6595	1.9973	3.83493	0.000297703	✓	✓
Acc25594.1	14.3455	3.74327	3.83234	8.71e-06	✓	✓
Acc25985.1	4.99864	1.30688	3.82487	1.93e-07	✓	✓
Acc12359.1	17.611	4.60527	3.8241	7.74e-11	✓	✓
Acc03693.1	8.11336	2.12383	3.82016	0.000163382	✓	✓
Acc31483.1	25.9534	6.80236	3.81535	3.23e-09	✓	✓
Acc31884.1	3.51099	0.921054	3.81192	2.74e-05	✓	✓
Acc23287.1	129.552	33.9866	3.81184	1.16e-18	✓	✓
Acc01059.1	124.819	32.7514	3.8111	8.95e-29	✓	✓
Acc32356.1	5.35293	1.40509	3.80966	8.86e-05	✓	✓
Acc18779.1	3.4939	0.917133	3.80959	2.71e-05	✓	✓
Acc20164.1	4.12681	1.08332	3.80941	0.000298491	✓	✓
Acc23254.1	30.2247	7.9394	3.80693	8.52e-12	✓	✓
Acc20003.1	3.35204	0.880678	3.8062	2.83e-05	✓	✓
Acc19206.1	3.27553	0.861107	3.80386	9.89e-08	✓	✓
Acc05673.1	3.6119	0.949591	3.80364	5.06e-05	✓	✓
Acc29026.1	16.1951	4.2595	3.80212	6.78e-17	✓	✓
Acc04767.1	6.17807	1.62531	3.80117	8.93e-08	✓	✓
Acc01716.1	10.7425	2.8273	3.79957	1.29e-09	✓	✓
Acc12107.1	446.598	117.7	3.79439	3.85e-44	✓	✓
Acc07383.1	3.93894	1.03846	3.79306	0.000539244	✓	✓
Acc02880.1	44.6965	11.786	3.79233	9.76e-22	✓	✓
Acc16137.1	610.088	161.096	3.78711	1.8e-44	✓	✓
Acc28210.1	9.75103	2.5749	3.78695	1.63e-06	✓	✓
Acc17374.1	97.5483	25.7675	3.78572	1.06e-35	✓	✓
Acc06783.1	10.9098	2.88228	3.78512	1.8e-08	✓	✓
Acc02832.1	113.372	29.9663	3.78332	5.43e-47	✓	✓
Acc09284.1	58.115	15.3689	3.78133	3.46e-28	✓	✓
Acc13679.1	28884.8	7639.15	3.78116	4.52e-15	✓	✓
Acc30554.1	8.34947	2.21347	3.77212	2.21e-09	✓	✓
Acc00005.1	3.27402	0.868138	3.77132	0.0115066	✓	✓
Acc13113.1	9.66931	2.56597	3.76828	5.4e-08	✓	✓
Acc26352.1	894.086	237.347	3.767	3.67e-36	✓	✓
Acc04787.1	12.5926	3.34617	3.76327	2.96e-10	✓	✓
Acc31369.1	925.153	245.892	3.76244	1.23e-34	✓	✓
Acc24911.1	71.4009	18.9779	3.76232	1.06e-32	✓	✓
Acc22457.1	87.4573	23.2578	3.76035	1.93e-11	✓	✓
Acc18527.1	4.99936	1.32974	3.75964	0.0223882	✓	✓
Acc04500.1	158.284	42.118	3.75812	4.07e-45	✓	✓
Acc24109.1	6.87299	1.82993	3.75587	6.47e-08	✓	✓
Acc15251.1	4.68759	1.24941	3.75183	0.00337007	✓	✓
Acc16426.1	11.3543	3.02672	3.75134	0.000162904	✓	✓
Acc12695.1	18.3391	4.89252	3.7484	2.22e-14	✓	✓
Acc11431.1	12.1251	3.23555	3.74748	0.000989806	✓	✓
Acc04683.1	3.37336	0.901002	3.74401	0.000519754	✓	✓
Acc32068.1	29.5318	7.89381	3.74114	1.66e-26	✓	✓
Acc10362.1	7.51609	2.01239	3.7349	0.00016283	✓	✓
Acc17585.1	33.6715	9.02052	3.73277	2.92e-16	✓	✓
Acc24511.1	3.42877	0.918866	3.73153	4.6e-06	✓	✓
Acc15233.1	3.02966	0.811998	3.73112	0.000157444	✓	✓
Acc17057.1	21.1353	5.66734	3.72932	2.48e-19	✓	✓
Acc12081.1	3.32297	0.891494	3.72742	0.00179761	✓	✓
Acc17957.1	8.4026	2.25519	3.72588	0.000977587	✓	✓
Acc06007.1	23.083	6.19532	3.72588	7.61e-16	✓	✓
Acc26709.1	68.3452	18.3474	3.72507	1.33e-29	✓	✓
Acc25328.1	4.54891	1.22288	3.71983	2.88e-09	✓	✓
Acc23660.1	38.7218	10.4102	3.71961	4.33e-19	✓	✓
Acc09139.1	12.4921	3.36196	3.71573	9.24e-09	✓	✓
Acc14114.1	5.38676	1.45048	3.71377	0.000536346	✓	✓
Acc22123.1	14.8601	4.00421	3.71111	9.9e-10	✓	✓
Acc13205.1	60.6648	16.3485	3.71072	3.56e-18	✓	✓
Acc17544.1	18.1135	4.88348	3.70915	8.85e-11	✓	✓
Acc28842.1	51.4043	13.8621	3.70825	1.89e-13	✓	✓
Acc04705.1	100.278	27.0451	3.70782	2.2e-31	✓	✓
Acc19026.1	88.8794	23.9719	3.70765	2.68e-15	✓	✓
Acc23193.1	3.65583	0.986232	3.70687	0.00627156	✓	✓
Acc08638.1	12.7458	3.4401	3.70507	6.03e-11	✓	✓
Acc09593.1	51.8355	14.0262	3.69563	9.77e-28	✓	✓
Acc03563.1	43.0055	11.6656	3.68652	1.15e-27	✓	✓
Acc30751.1	22.1413	6.01825	3.67902	4.39e-09	✓	✓
Acc19157.1	3.06897	0.834517	3.67754	0.000161754	✓	✓
Acc30030.1	143.693	39.1595	3.66942	1.51e-38	✓	✓
Acc12444.1	18.9476	5.16698	3.66705	1.46e-07	✓	✓
Acc21980.1	11.1423	3.04204	3.66279	2.23e-10	✓	✓
Acc04785.1	10.8419	2.96143	3.66103	1.39e-09	✓	✓
Acc30632.1	29.4616	8.04936	3.66011	8.13e-14	✓	✓
Acc01261.1	41.7257	11.4054	3.6584	2.94e-31	✓	✓
Acc03415.1	3.22253	0.880922	3.65813	0.000290414	✓	✓
Acc29636.1	6.17628	1.68917	3.6564	1.94e-07	✓	✓
Acc15205.1	51.9188	14.21	3.65367	8.1e-19	✓	✓
Acc17286.1	27.9606	7.65438	3.65289	1.62e-22	✓	✓
Acc28506.1	20.2164	5.536	3.65181	6.68e-08	✓	✓
Acc12770.1	13.9439	3.82027	3.64997	2.08e-08	✓	✓
Acc32397.1	6.05254	1.66033	3.64538	0.00329462	✓	✓
Acc18855.1	4.93162	1.35297	3.64504	0.0033548	✓	✓
Acc11833.1	3.44874	0.946395	3.64408	0.0061944	✓	✓
Acc07923.1	32.2985	8.86476	3.64347	8.68e-13	✓	✓
Acc15202.1	4.92523	1.35305	3.6401	1.56e-08	✓	✓
Acc32134.1	51.8224	14.2444	3.6381	1.26e-23	✓	✓
Acc24525.1	9.16388	2.52071	3.63543	3.12e-13	✓	✓
Acc07267.1	4.323	1.19005	3.63263	0.000282266	✓	✓
Acc03474.1	5.2415	1.44372	3.63055	1.04e-07	✓	✓
Acc19271.1	31.5255	8.68726	3.62893	1.39e-08	✓	✓
Acc08548.1	32.7738	9.03487	3.62747	6.72e-10	✓	✓
Acc28967.1	30.5085	8.41808	3.62417	1.14e-19	✓	✓
Acc29015.1	9.60487	2.65026	3.62413	2.7e-05	✓	✓
Acc31307.1	40.2278	11.1023	3.62339	2.84e-14	✓	✓
Acc13144.1	45.4752	12.5606	3.62048	1.18e-30	✓	✓
Acc02635.1	14.0865	3.89251	3.61887	0.00176455	✓	✓
Acc22913.1	105.951	29.3016	3.61588	2.07e-38	✓	✓
Acc10849.1	39.7411	11.0075	3.61038	2.93e-21	✓	✓
Acc20714.1	20.7146	5.7377	3.61027	2.1e-20	✓	✓
Acc30773.1	8.72127	2.41584	3.61004	1.78e-11	✓	✓
Acc10962.1	69.6463	19.3078	3.60716	9.22e-23	✓	✓
Acc30772.1	15.7958	4.37924	3.60698	1.76e-07	✓	✓
Acc16731.1	91.5863	25.4066	3.60482	3.19e-30	✓	✓
Acc21883.1	57.5091	15.9618	3.60293	2.73e-23	✓	✓
Acc02015.1	4.04182	1.12298	3.59918	0.00626773	✓	✓
Acc32372.1	60.2638	16.7557	3.59662	1.07e-12	✓	✓
Acc16172.1	4.45012	1.2375	3.59604	8.76e-05	✓	✓
Acc03166.1	15.2205	4.23394	3.59488	5.19e-19	✓	✓
Acc04820.1	58.0244	16.1568	3.59133	2.32e-35	✓	✓
Acc18236.1	19.5435	5.44267	3.59079	1.23e-07	✓	✓
Acc09542.1	7.61168	2.1203	3.5899	0.00179761	✓	✓
Acc14426.1	12.7495	3.55247	3.58891	0.000292529	✓	✓
Acc02826.1	24.5942	6.85713	3.58666	4.44e-12	✓	✓
Acc31456.1	3.47904	0.970071	3.58638	4.55e-06	✓	✓
Acc33303.1	17.6037	4.91158	3.58413	3.05e-09	✓	✓
Acc21626.1	18.2022	5.08591	3.57896	7.19e-15	✓	✓
Acc30698.1	41.0124	11.4622	3.57806	7.7e-20	✓	✓
Acc13200.1	6.09259	1.70508	3.57319	8.66e-05	✓	✓
Acc10228.1	5.26923	1.47627	3.5693	2.93e-06	✓	✓
Acc03315.1	13.2094	3.70219	3.56801	2.31e-11	✓	✓
Acc21698.1	67.9544	19.0648	3.56439	9.21e-31	✓	✓
Acc32325.1	4.39323	1.23298	3.56309	0.0118516	✓	✓
Acc31716.1	3.73757	1.05021	3.55886	0.00611455	✓	✓
Acc00217.1	10.9851	3.08687	3.55864	7.43e-14	✓	✓
Acc33536.1	93.8133	26.3628	3.55855	1.38e-32	✓	✓
Acc02286.1	13.5131	3.80052	3.5556	2.96e-15	✓	✓
Acc07492.1	69.6515	19.5996	3.55372	8.85e-29	✓	✓
Acc28189.1	3.16582	0.891212	3.55226	0.00331672	✓	✓
Acc32660.1	17.5253	4.93436	3.55168	5.57e-17	✓	✓
Acc04235.1	13.4272	3.78105	3.55119	6.7e-11	✓	✓
Acc19527.1	15.669	4.41718	3.54729	7.13e-19	✓	✓
Acc22173.1	11.7204	3.30463	3.54667	0.000975078	✓	✓
Acc32756.1	3.51632	0.991588	3.54615	1.06e-07	✓	✓
Acc20523.1	3764.63	1062.73	3.5424	4.19e-33	✓	✓
Acc06885.1	7.21731	2.03905	3.53954	0.00028733	✓	✓
Acc29746.1	88.2502	24.9633	3.5352	5.48e-36	✓	✓
Acc08785.1	208.103	58.9189	3.53203	4.63e-42	✓	✓
Acc14026.1	7.48523	2.11949	3.53162	1.17e-09	✓	✓
Acc16467.1	71.4164	20.2267	3.53079	1.83e-20	✓	✓
Acc27095.1	53.5727	15.1921	3.52636	1.46e-12	✓	✓
Acc29057.1	51.5542	14.6469	3.51981	2.08e-18	✓	✓
Acc11292.1	33.2688	9.45506	3.51862	0.000532291	✓	✓
Acc29255.1	5.98208	1.70033	3.51819	0.0413851	✓	✓
Acc07188.1	13.1876	3.74859	3.51801	7.49e-11	✓	✓
Acc30810.2	5.01279	1.42597	3.51536	2.88e-07	✓	✓
Acc13417.1	28.2459	8.03626	3.5148	3.36e-17	✓	✓
Acc28204.1	22.8051	6.48925	3.51429	4.16e-08	✓	✓
Acc01567.1	66.9134	19.0632	3.51008	2.36e-13	✓	✓
Acc15607.1	16.5459	4.71405	3.50991	2.77e-05	✓	✓
Acc11968.1	239.116	68.1332	3.50954	8.27e-40	✓	✓
Acc33210.1	14.811	4.22036	3.50941	1.06e-07	✓	✓
Acc00332.1	26.9068	7.6834	3.50194	2.32e-10	✓	✓
Acc15691.1	16.7708	4.7934	3.49874	3.6e-18	✓	✓
Acc04219.1	42.2326	12.0727	3.49819	6.74e-34	✓	✓
Acc30721.1	3.12446	0.893608	3.49646	0.021537	✓	✓
Acc11662.1	66.1166	18.9238	3.49384	9.45e-32	✓	✓
Acc04675.1	27.5009	7.87613	3.49168	1.86e-11	✓	✓
Acc28692.1	13.7578	3.94043	3.49145	1.42e-13	✓	✓
Acc02899.1	211.665	60.6499	3.48995	7.47e-42	✓	✓
Acc16888.1	42.2227	12.1017	3.489	3.01e-21	✓	✓
Acc08254.1	35.3025	10.1189	3.48876	5.46e-12	✓	✓
Acc08474.1	15.592	4.47521	3.48408	2.88e-06	✓	✓
Acc11928.1	461.655	132.515	3.4838	7.75e-40	✓	✓
Acc30291.1	6.35177	1.82352	3.48325	9.85e-07	✓	✓
Acc28053.1	50.1988	14.4128	3.48294	1.49e-19	✓	✓
Acc01270.1	3.87005	1.11213	3.47984	0.00618559	✓	✓
Acc25938.1	29.6509	8.52369	3.47865	1.45e-29	✓	✓
Acc23397.1	61.5478	17.6947	3.47831	5.31e-20	✓	✓
Acc00708.1	23.4275	6.73766	3.4771	3.38e-09	✓	✓
Acc31383.1	20264.7	5829.76	3.47608	1.39e-08	✓	✓
Acc14140.1	13.1145	3.77475	3.47426	7.62e-09	✓	✓
Acc29209.1	45.5016	13.1063	3.47174	2.5e-15	✓	✓
Acc24154.1	38.7828	11.1721	3.4714	3.76e-14	✓	✓
Acc07982.1	6.02131	1.73617	3.46815	8.41e-06	✓	✓
Acc32419.1	1864.69	538.295	3.46407	3.68e-39	✓	✓
Acc16224.1	17.6791	5.10625	3.46224	5.34e-23	✓	✓
Acc33021.1	26.0292	7.51897	3.46181	1.26e-20	✓	✓
Acc32435.1	3.66566	1.05911	3.46109	9.04e-06	✓	✓
Acc33523.1	51.5584	14.9092	3.45816	1.01e-13	✓	✓
Acc23992.1	3.69192	1.06772	3.45776	0.000529661	✓	✓
Acc10144.1	22.3641	6.47649	3.45312	0.000951079	✓	✓
Acc22834.1	24.4225	7.07294	3.45295	8.43e-09	✓	✓
Acc03257.1	150.066	43.4708	3.45212	9e-33	✓	✓
Acc23672.1	40.9975	11.8763	3.45205	1.78e-24	✓	✓
Acc25513.1	30.827	8.93038	3.45192	1.72e-17	✓	✓
Acc12886.1	101.808	29.511	3.44981	4.32e-29	✓	✓
Acc00703.1	6.87619	1.99565	3.44559	2.72e-05	✓	✓
Acc03283.1	25.6975	7.46238	3.4436	6.25e-10	✓	✓
Acc01781.1	20.1135	5.84344	3.44207	5e-11	✓	✓
Acc26548.1	16.4271	4.77483	3.44035	6.81e-10	✓	✓
Acc29618.1	11.9988	3.4882	3.43983	9.25e-18	✓	✓
Acc26633.1	6.93564	2.01708	3.43846	0.00323611	✓	✓
Acc05567.1	12.216	3.5529	3.43833	5.53e-07	✓	✓
Acc21726.1	6.43853	1.87291	3.43772	8.56e-09	✓	✓
Acc22548.1	43.3457	12.6155	3.43591	1.11e-23	✓	✓
Acc00489.1	19.7539	5.75226	3.43411	6.22e-12	✓	✓
Acc20964.1	10.1943	2.9703	3.43209	9.74e-21	✓	✓
Acc27447.1	37.7613	11.0375	3.42118	5.08e-12	✓	✓
Acc15578.1	362.658	106.087	3.4185	1.32e-38	✓	✓
Acc30930.1	18.5035	5.41728	3.41565	2.27e-12	✓	✓
Acc30020.1	44.8487	13.1304	3.41564	9.17e-29	✓	✓
Acc23724.1	28.8951	8.46106	3.41507	1.62e-12	✓	✓
Acc03301.1	27.0587	7.92335	3.41507	4.8e-14	✓	✓
Acc16514.1	8.0291	2.35429	3.41042	6.81e-08	✓	✓
Acc08217.1	15.8253	4.64152	3.40951	4.77e-11	✓	✓
Acc13278.1	157.031	46.1614	3.40178	9.75e-14	✓	✓
Acc18155.1	681.075	200.233	3.40141	1.06e-32	✓	✓
Acc16969.1	4.55845	1.34025	3.40119	4.31e-06	✓	✓
Acc10074.1	14.7406	4.3345	3.40076	3.86e-10	✓	✓
Acc28358.1	31.9292	9.38907	3.40068	3.43e-18	✓	✓
Acc03635.1	44.4696	13.0902	3.39718	7.52e-24	✓	✓
Acc14804.1	7.8608	2.31399	3.39708	0.0208938	✓	✓
Acc09612.1	5.36128	1.57903	3.3953	9.53e-07	✓	✓
Acc26639.1	1528.68	450.236	3.39527	1.95e-31	✓	✓
Acc01765.1	85.7445	25.2573	3.39484	8.21e-25	✓	✓
Acc11899.1	44.893	13.2268	3.3941	5.15e-28	✓	✓
Acc16202.1	3.42442	1.00908	3.39359	0.000943186	✓	✓
Acc22210.1	4.08405	1.20357	3.39328	0.0423934	✓	✓
Acc13497.1	31.881	9.40337	3.39038	7.62e-10	✓	✓
Acc20897.1	123.48	36.4785	3.38502	6.22e-26	✓	✓
Acc10584.1	101.441	29.9822	3.38338	1.78e-17	✓	✓
Acc08546.1	1401.32	414.304	3.38234	6.51e-26	✓	✓
Acc15459.1	67.8565	20.0646	3.3819	2.45e-16	✓	✓
Acc24549.1	6.64096	1.96373	3.38181	1.35e-08	✓	✓
Acc28462.1	32.0412	9.47541	3.38152	1.52e-17	✓	✓
Acc21646.1	8.30118	2.45683	3.37882	2.8e-06	✓	✓
Acc25144.1	6.32377	1.87281	3.37662	0.000509427	✓	✓
Acc23712.1	15.7811	4.67569	3.37513	4.6e-18	✓	✓
Acc07781.1	74.9944	22.2238	3.37451	1.28e-33	✓	✓
Acc30248.1	14.8091	4.3894	3.37383	6.1e-08	✓	✓
Acc30857.1	43.2249	12.8142	3.37321	3.48e-27	✓	✓
Acc19076.1	5.65051	1.6756	3.37224	1.05e-07	✓	✓
Acc09205.1	20.122	5.96772	3.3718	3.58e-15	✓	✓
Acc20700.1	222.027	65.8743	3.37046	3.16e-32	✓	✓
Acc08914.1	5.08912	1.51021	3.3698	8.72e-05	✓	✓
Acc22497.1	14.1629	4.20372	3.36914	2.16e-08	✓	✓
Acc11720.1	97.9131	29.0686	3.36835	4.55e-34	✓	✓
Acc13654.1	80.0655	23.8057	3.3633	6.97e-24	✓	✓
Acc18086.1	34.8874	10.3773	3.3619	1.23e-23	✓	✓
Acc05995.1	19.8198	5.89862	3.36007	2.88e-21	✓	✓
Acc10699.1	32.7456	9.74616	3.35984	1.11e-12	✓	✓
Acc00884.1	4.31465	1.28483	3.35815	3.21e-07	✓	✓
Acc25534.1	309.809	92.3183	3.35588	4.24e-34	✓	✓
Acc24004.1	3.36903	1.00438	3.35432	0.000495678	✓	✓
Acc16891.1	25.072	7.47889	3.35237	1.43e-09	✓	✓
Acc00529.1	391.347	116.843	3.34934	1.54e-37	✓	✓
Acc19736.1	14.3781	4.29327	3.34899	5.26e-09	✓	✓
Acc17056.1	28.9577	8.65177	3.34703	1.99e-19	✓	✓
Acc21400.1	5.16763	1.54408	3.34674	2.64e-05	✓	✓
Acc01409.1	112.182	33.5335	3.34537	4.72e-18	✓	✓
Acc20853.1	46.0817	13.7779	3.34461	1.34e-12	✓	✓
Acc01971.1	314.24	93.9736	3.34392	2e-38	✓	✓
Acc15140.1	4.5788	1.36991	3.34241	0.000922425	✓	✓
Acc07638.1	14.142	4.23234	3.34141	9.1e-07	✓	✓
Acc25865.1	206.966	61.9529	3.34071	4.15e-30	✓	✓
Acc04262.1	21.1321	6.33397	3.33631	1.81e-09	✓	✓
Acc24002.1	6.32544	1.89611	3.33601	0.0104483	✓	✓
Acc07143.1	16.9672	5.09161	3.33237	4.72e-06	✓	✓
Acc30516.1	26.1711	7.86299	3.32838	0.000149293	✓	✓
Acc25026.1	39.2598	11.7977	3.32776	1.41e-10	✓	✓
Acc18161.1	8.35053	2.51105	3.32551	0.00015531	✓	✓
Acc20077.1	26.4631	7.9581	3.3253	1.06e-08	✓	✓
Acc14733.1	137.776	41.4896	3.32075	5.52e-38	✓	✓
Acc23570.1	17.8973	5.39062	3.32009	7.8e-10	✓	✓
Acc13260.1	4.12958	1.24439	3.31854	0.00052431	✓	✓
Acc27848.1	10.6676	3.21865	3.3143	1.9e-07	✓	✓
Acc23516.1	5.70167	1.72274	3.30966	0.00566866	✓	✓
Acc25127.1	33.746	10.2025	3.30761	7.13e-23	✓	✓
Acc09985.1	25.1668	7.6089	3.30755	7.15e-20	✓	✓
Acc24997.1	41.6426	12.5961	3.30599	1.91e-26	✓	✓
Acc02568.1	6.5078	1.9688	3.30547	0.000155694	✓	✓
Acc18613.1	9.29215	2.81135	3.30522	0.00167921	✓	✓
Acc22267.1	8.89349	2.69304	3.3024	0.000157796	✓	✓
Acc09174.1	6.24939	1.89275	3.30175	9.06e-07	✓	✓
Acc05739.1	108.472	32.8668	3.30034	1.25e-26	✓	✓
Acc23302.1	37.5369	11.377	3.29936	4.63e-26	✓	✓
Acc15206.1	33.3187	10.1034	3.29777	1.6e-06	✓	✓
Acc16562.1	6.76056	2.05032	3.29731	0.0220222	✓	✓
Acc01372.1	96.9667	29.4274	3.29511	4.62e-27	✓	✓
Acc03437.1	20.1983	6.1303	3.29483	7.29e-18	✓	✓
Acc00788.1	69.9715	21.2426	3.29392	5.54e-09	✓	✓
Acc32305.1	165.352	50.2024	3.2937	1.57e-25	✓	✓
Acc04276.1	7.22634	2.19458	3.29282	0.00167687	✓	✓
Acc31290.1	12.7463	3.87105	3.29271	9.12e-07	✓	✓
Acc04761.1	4.48697	1.36277	3.29254	8.53e-06	✓	✓
Acc31382.1	204.592	62.1619	3.29128	2.02e-29	✓	✓
Acc23803.1	12.5	3.79843	3.29085	1.58e-06	✓	✓
Acc26655.1	9.40253	2.85929	3.28842	8.4e-05	✓	✓
Acc01279.1	4.84456	1.47362	3.28753	0.0410333	✓	✓
Acc23307.1	115.741	35.2172	3.28649	2.37e-36	✓	✓
Acc03107.1	17.685	5.38141	3.28632	3.19e-07	✓	✓
Acc12209.1	11.4054	3.4712	3.28572	5.48e-07	✓	✓
Acc26348.1	7.37433	2.24546	3.28411	1.87e-07	✓	✓
Acc00487.1	4.42595	1.3479	3.28358	0.00565121	✓	✓
Acc30849.1	321.58	97.9471	3.2832	6.95e-35	✓	✓
Acc09359.1	42.9025	13.0798	3.28007	1.24e-17	✓	✓
Acc23072.1	59.961	18.2955	3.27736	3.28e-21	✓	✓
Acc24622.1	17.5717	5.36281	3.27659	2.04e-11	✓	✓
Acc17687.1	5.23496	1.59786	3.27623	0.000153684	✓	✓
Acc18667.1	17.3991	5.31349	3.27452	2.63e-13	✓	✓
Acc13490.1	10.0402	3.06798	3.27257	0.00326764	✓	✓
Acc15432.1	13.1413	4.01575	3.27244	2.64e-05	✓	✓
Acc10756.1	17.0136	5.20039	3.27159	3.15e-07	✓	✓
Acc23509.1	45.5212	13.9198	3.27024	1.13e-10	✓	✓
Acc03583.1	386.546	118.337	3.26649	1.83e-37	✓	✓
Acc09884.1	5.91486	1.81308	3.26233	0.0115505	✓	✓
Acc11275.1	10.3946	3.18877	3.25975	0.038705	✓	✓
Acc11509.1	3.27699	1.00592	3.2577	0.0408351	✓	✓
Acc15006.1	17.5599	5.39067	3.25747	2.1e-09	✓	✓
Acc12122.1	6.40185	1.96661	3.25527	0.00304283	✓	✓
Acc02199.1	20.0544	6.16203	3.2545	1.84e-07	✓	✓
Acc30839.1	4.93833	1.52013	3.24863	1.55e-06	✓	✓
Acc23491.1	4.21493	1.2993	3.244	5.31e-07	✓	✓
Acc30818.1	111.073	34.2467	3.24332	1.4e-33	✓	✓
Acc10226.1	140.303	43.2648	3.24288	2.04e-29	✓	✓
Acc05912.1	34.7471	10.7169	3.24229	1.41e-17	✓	✓
Acc15296.1	8.29138	2.55793	3.24144	2.79e-06	✓	✓
Acc17832.1	4.67701	1.44475	3.23725	2.84e-06	✓	✓
Acc20821.1	32.8812	10.1613	3.23591	5.23e-14	✓	✓
Acc09671.1	28.7047	8.87073	3.23589	1.47e-18	✓	✓
Acc05395.1	35.1147	10.8584	3.23388	4.4e-23	✓	✓
Acc03074.1	22.1491	6.85122	3.23287	2.08e-10	✓	✓
Acc17426.1	3.46077	1.07079	3.23199	0.00173351	✓	✓
Acc31692.1	5.54556	1.71713	3.22956	3.88e-08	✓	✓
Acc26141.1	132.712	41.1159	3.22776	1.61e-32	✓	✓
Acc15220.1	3.33151	1.03217	3.22767	0.00293729	✓	✓
Acc10945.1	19.377	6.0056	3.2265	5.57e-23	✓	✓
Acc25551.1	18.7866	5.82514	3.22509	0.000813503	✓	✓
Acc10880.1	9.4247	2.92392	3.2233	1.47e-05	✓	✓
Acc22879.1	349.32	108.495	3.21969	6.03e-35	✓	✓
Acc07790.1	21.9206	6.81231	3.2178	7.95e-17	✓	✓
Acc29612.1	19.0499	5.92651	3.21436	7.46e-12	✓	✓
Acc17093.1	9.97894	3.10523	3.21359	0.00609533	✓	✓
Acc08183.1	11.4523	3.56372	3.21358	1.93e-10	✓	✓
Acc32186.1	73.7854	22.9639	3.2131	7.38e-19	✓	✓
Acc32469.1	8.86578	2.76179	3.21016	0.00252666	✓	✓
Acc28957.1	3.66997	1.14624	3.20174	0.00014779	✓	✓
Acc00403.1	11.3257	3.53914	3.20013	6.61e-08	✓	✓
Acc08055.1	8.63947	2.70063	3.19906	0.00303054	✓	✓
Acc26333.1	5.60876	1.75329	3.199	8.35e-05	✓	✓
Acc10662.1	3.99162	1.24785	3.1988	1.45e-08	✓	✓
Acc01264.1	7.81232	2.44293	3.19793	0.000775423	✓	✓
Acc24411.1	4.72399	1.47727	3.19779	0.000276943	✓	✓
Acc26704.1	13.8179	4.32278	3.19653	4.54e-06	✓	✓
Acc29226.1	4.19276	1.31202	3.19566	0.000833031	✓	✓
Acc21609.1	20.957	6.56687	3.19132	1.55e-16	✓	✓
Acc12553.1	11.0326	3.45965	3.18894	0.000146787	✓	✓
Acc04885.1	112.218	35.2289	3.18541	3.27e-26	✓	✓
Acc03462.1	11.269	3.54256	3.18104	9.05e-11	✓	✓
Acc09885.1	639.584	201.196	3.1789	2.2e-29	✓	✓
Acc25089.1	20.2604	6.38078	3.17523	3.69e-11	✓	✓
Acc15323.1	10.0779	3.17392	3.17522	0.00932581	✓	✓
Acc28688.1	18.9454	5.97206	3.17233	6.53e-08	✓	✓
Acc02678.1	8.70782	2.74649	3.17053	8.4e-06	✓	✓
Acc29267.1	27.5591	8.69897	3.16809	5.02e-09	✓	✓
Acc26988.1	8.3113	2.62415	3.16723	1.46e-05	✓	✓
Acc03428.1	20.7721	6.55884	3.16704	6.1e-17	✓	✓
Acc25532.1	18.6602	5.89322	3.16639	6.76e-06	✓	✓
Acc22423.1	4.9677	1.56909	3.16597	4.3e-05	✓	✓
Acc08410.1	14.0378	4.43579	3.16467	3.6e-13	✓	✓
Acc24754.1	5.31919	1.68188	3.16263	0.00515082	✓	✓
Acc04092.1	42.1927	13.3413	3.16257	3.51e-09	✓	✓
Acc29186.1	26.8176	8.4803	3.16234	5.62e-14	✓	✓
Acc18420.1	8.0304	2.53954	3.16214	0.0182102	✓	✓
Acc09675.1	22.5078	7.12023	3.1611	9.63e-23	✓	✓
Acc20048.1	25.2217	7.98243	3.15965	1.42e-05	✓	✓
Acc27031.1	45.4949	14.4025	3.15882	1.04e-26	✓	✓
Acc23144.1	5.76266	1.82447	3.15855	4.54e-06	✓	✓
Acc23959.1	40.4387	12.8086	3.15716	2.87e-19	✓	✓
Acc12554.1	4.03263	1.27734	3.15705	0.0386745	✓	✓
Acc28008.1	714.239	226.303	3.15612	1.04e-32	✓	✓
Acc25334.1	21.0451	6.66953	3.15542	3.18e-10	✓	✓
Acc27516.1	17.3943	5.51543	3.15376	1.27e-13	✓	✓
Acc13918.1	64.5151	20.4743	3.15104	5.25e-23	✓	✓
Acc11362.1	4.11172	1.30494	3.15088	0.0194327	✓	✓
Acc05574.1	8.10267	2.57477	3.14695	0.00564438	✓	✓
Acc26603.1	331.695	105.427	3.1462	1.25e-31	✓	✓
Acc19701.1	11.8375	3.76295	3.14581	8.59e-14	✓	✓
Acc09923.1	5.00011	1.58996	3.1448	4.04e-05	✓	✓
Acc25593.1	26.9163	8.56623	3.14214	2.9e-20	✓	✓
Acc30534.1	3.66717	1.16818	3.13923	0.000263132	✓	✓
Acc12796.1	7.21154	2.29949	3.13614	2.68e-06	✓	✓
Acc10586.1	15.1901	4.84395	3.13589	3.35e-10	✓	✓
Acc22500.1	27.857	8.90145	3.12949	3.16e-12	✓	✓
Acc17822.1	4.15081	1.32655	3.12904	0.00561415	✓	✓
Acc08671.1	6.55708	2.0996	3.12302	0.0287194	✓	✓
Acc04991.1	17.4389	5.58626	3.12174	1.39e-10	✓	✓
Acc23241.1	10.0254	3.21195	3.12127	3.36e-09	✓	✓
Acc01498.1	10.981	3.51814	3.12124	2.27e-08	✓	✓
Acc21359.1	230.391	73.8149	3.1212	2.61e-28	✓	✓
Acc30559.1	87.3336	27.9872	3.12049	9.78e-29	✓	✓
Acc11779.1	5.18403	1.66165	3.11981	1.41e-05	✓	✓
Acc02928.1	29.3531	9.4138	3.11809	8.35e-16	✓	✓
Acc33468.1	19.2232	6.16648	3.11737	6.33e-08	✓	✓
Acc25008.1	172.293	55.2811	3.11666	5.48e-24	✓	✓
Acc27392.1	41.7948	13.4118	3.11627	2.05e-19	✓	✓
Acc07877.1	79.819	25.6267	3.11468	1.14e-15	✓	✓
Acc30968.1	8.72804	2.80461	3.11204	3.01e-07	✓	✓
Acc32105.1	4.63424	1.48949	3.11128	0.00584271	✓	✓
Acc27660.1	4.61337	1.48293	3.11098	0.00159134	✓	✓
Acc06263.1	32.7972	10.544	3.11051	2.74e-21	✓	✓
Acc24606.1	6.25714	2.01169	3.11038	0.0194114	✓	✓
Acc03439.1	3.83959	1.23445	3.11037	8.9e-07	✓	✓
Acc25427.1	8.14261	2.61876	3.10933	2.49e-05	✓	✓
Acc16428.1	247.306	79.5389	3.10925	8.11e-33	✓	✓
Acc05405.1	17.3954	5.59669	3.10816	8.52e-09	✓	✓
Acc17895.1	9.45417	3.04346	3.10639	6.56e-08	✓	✓
Acc26889.1	32.0494	10.3201	3.10552	1.41e-16	✓	✓
Acc02401.1	4.96511	1.60024	3.10272	0.0362406	✓	✓
Acc26270.1	29.4679	9.5018	3.1013	3.35e-19	✓	✓
Acc03661.1	9.405	3.03392	3.09995	3.81e-05	✓	✓
Acc29335.1	4.54366	1.47079	3.08926	0.00813365	✓	✓
Acc30085.1	34.8729	11.2906	3.08867	2.68e-15	✓	✓
Acc06152.1	4.67429	1.51381	3.08777	0.0017012	✓	✓
Acc22143.1	23.3466	7.56177	3.08745	3.72e-14	✓	✓
Acc19507.1	3.59011	1.16291	3.08718	0.00167792	✓	✓
Acc29210.1	22.9557	7.43609	3.08707	4.72e-15	✓	✓
Acc30304.1	26.6027	8.61927	3.08643	5.53e-12	✓	✓
Acc22416.1	39.5684	12.8238	3.08553	4.61e-24	✓	✓
Acc19511.1	57.0943	18.5143	3.08379	2.94e-22	✓	✓
Acc32380.1	12.7365	4.13093	3.0832	2.37e-10	✓	✓
Acc31894.1	714.786	232.092	3.07975	3.41e-33	✓	✓
Acc32012.1	3.7633	1.223	3.07709	2.53e-05	✓	✓
Acc15393.1	10.7008	3.48098	3.07407	9.39e-11	✓	✓
Acc28640.1	13.3778	4.35439	3.07226	6.03e-14	✓	✓
Acc00670.1	46.7269	15.2106	3.07199	9.17e-14	✓	✓
Acc20522.1	199.292	64.9234	3.06965	4.75e-32	✓	✓
Acc07026.1	4141.16	1351.85	3.06332	4.83e-15	✓	✓
Acc10121.1	4.52507	1.47732	3.06302	0.000470581	✓	✓
Acc26242.1	8.43239	2.753	3.06298	2.1e-10	✓	✓
Acc24560.1	26.7336	8.72834	3.06285	0.00233533	✓	✓
Acc10581.1	3.21999	1.05144	3.06246	0.0201509	✓	✓
Acc26513.1	5.12128	1.67253	3.06199	0.000733534	✓	✓
Acc02895.1	9.74717	3.18363	3.06166	2.56e-05	✓	✓
Acc22702.1	30.1217	9.83928	3.06137	5.19e-15	✓	✓
Acc18886.1	34.368	11.2291	3.06062	1.52e-19	✓	✓
Acc03869.1	5.46026	1.78625	3.05683	0.00157779	✓	✓
Acc07570.1	5.34778	1.74997	3.05593	0.00236589	✓	✓
Acc12186.1	102.951	33.763	3.04923	1.27e-28	✓	✓
Acc01456.1	16.5223	5.41973	3.04855	0.000197866	✓	✓
Acc26431.1	81.9482	26.8925	3.04725	1.75e-11	✓	✓
Acc24071.1	48.3969	15.9003	3.04377	1.62e-17	✓	✓
Acc31777.1	27.8257	9.14489	3.04276	4e-05	✓	✓
Acc02800.1	16.2573	5.34491	3.04165	1.43e-06	✓	✓
Acc03131.1	20.9075	6.87533	3.04094	1.39e-11	✓	✓
Acc00208.1	6.01945	1.98117	3.03832	0.010253	✓	✓
Acc24905.1	66.9543	22.0839	3.03181	1.33e-25	✓	✓
Acc09057.1	37.7383	12.4497	3.03127	1.84e-23	✓	✓
Acc07807.1	29.9813	9.89172	3.03095	8.86e-09	✓	✓
Acc15183.1	43.2792	14.2802	3.03072	6.57e-18	✓	✓
Acc18377.1	14.1766	4.67894	3.02987	5.17e-09	✓	✓
Acc01570.1	5.2216	1.72383	3.02907	0.000833031	✓	✓
Acc11334.1	41.4997	13.7283	3.02293	3e-22	✓	✓
Acc30637.1	6.59885	2.18401	3.02144	0.000775257	✓	✓
Acc05298.1	10.3849	3.43957	3.01924	1.3e-08	✓	✓
Acc30362.1	5.12003	1.69626	3.01842	0.000144641	✓	✓
Acc28902.1	13.8395	4.59873	3.00943	2.97e-07	✓	✓
Acc19863.1	5.1477	1.71113	3.00837	0.000267131	✓	✓
Acc04486.1	10.325	3.43609	3.00485	0.0169792	✓	✓
Acc10010.1	10.6682	3.55168	3.00372	6.56e-05	✓	✓
Acc02909.1	170.523	56.8381	3.00015	3.8e-24	✓	✓
Acc23674.1	2.83215	0	propylene-teated specific	5.16e-17	✓
Acc26314.1	2.73317	0	propylene-teated specific	4.83e-12	✓
Acc30855.1	1.54586	0	propylene-teated specific	3.27e-11	✓
Acc29449.1	1.74991	0	propylene-teated specific	8.57e-11	✓
Acc14042.1	1.58756	0	propylene-teated specific	2.25e-10	✓
Acc16534.1	2.06705	0	propylene-teated specific	1.07e-08	✓
Acc14104.1	2.68828	0	propylene-teated specific	2.8e-08	✓
Acc27369.1	2.84203	0	propylene-teated specific	1.91e-07	✓
Acc23949.1	2.3798	0	propylene-teated specific	1.92e-07	✓
Acc21012.1	1.80422	0	propylene-teated specific	1.92e-07	✓
Acc05799.1	1.75922	0	propylene-teated specific	1.33e-06	✓
Acc12189.1	2.37971	0	propylene-teated specific	1.33e-06	✓
Acc04110.1	2.00734	0	propylene-teated specific	1.34e-06	✓
Acc25543.1	2.22509	0	propylene-teated specific	1.35e-06	✓
Acc32081.1	2.49752	0	propylene-teated specific	3.51e-06	✓
Acc00134.1	2.64703	0	propylene-teated specific	9.38e-06	✓
Acc12169.1	2.72326	0	propylene-teated specific	9.4e-06	✓
Acc08019.1	2.38569	0	propylene-teated specific	9.43e-06	✓
Acc19394.1	1.8801	0	propylene-teated specific	9.46e-06	✓
Acc28754.1	2.40137	0	propylene-teated specific	2.5e-05	✓
Acc19620.1	1.63607	0	propylene-teated specific	2.51e-05	✓
Acc31006.1	2.06921	0	propylene-teated specific	2.53e-05	✓
Acc08869.1	1.88963	0	propylene-teated specific	6.62e-05	✓
Acc08053.1	1.68128	0	propylene-teated specific	6.65e-05	✓
Acc05679.1	2.44773	0	propylene-teated specific	6.68e-05	✓
Acc13145.1	2.21729	0	propylene-teated specific	6.69e-05	✓
Acc23559.1	2.68225	0	propylene-teated specific	6.71e-05	✓
Acc01305.1	2.93409	0	propylene-teated specific	6.73e-05	✓
Acc02859.1	2.79278	0	propylene-teated specific	0.000175705	✓
Acc31797.1	1.59025	0	propylene-teated specific	0.000176168	✓
Acc06534.1	2.07023	0	propylene-teated specific	0.000177083	✓
Acc08002.1	1.89195	0	propylene-teated specific	0.000470128	✓
Acc28517.1	2.40635	0	propylene-teated specific	0.000470128	✓
Acc23842.1	2.61321	0	propylene-teated specific	0.000470966	✓
Acc29829.1	2.11645	0	propylene-teated specific	0.00047143	✓
Acc23052.1	2.02013	0	propylene-teated specific	0.000474193	✓
Acc21889.1	2.57867	0	propylene-teated specific	0.000474435	✓
Acc18283.1	1.83137	0	propylene-teated specific	0.00121556	✓
Acc28721.1	2.60578	0	propylene-teated specific	0.00121556	✓
Acc26384.1	1.90463	0	propylene-teated specific	0.00122902	✓
Acc25880.1	1.97598	0	propylene-teated specific	0.00123438	✓
Acc24202.1	1.64123	0	propylene-teated specific	0.00123767	✓
Acc17504.1	2.43088	0	propylene-teated specific	0.00123767	✓
Acc25124.1	2.47753	0	propylene-teated specific	0.00310545	✓
Acc03561.1	1.7934	0	propylene-teated specific	0.00318663	✓
Acc01242.1	1.65834	0	propylene-teated specific	0.00318663	✓
Acc10246.1	1.5148	0	propylene-teated specific	0.0032023	✓
Acc19263.1	2.61356	0	propylene-teated specific	0.00323777	✓
Acc15289.1	2.63148	0	propylene-teated specific	0.00325526	✓
Acc01421.1	2.25583	0	propylene-teated specific	0.00326954	✓
Acc09468.1	1.78029	0	propylene-teated specific	0.00819857	✓
Acc09169.1	1.50665	0	propylene-teated specific	0.00835507	✓
Acc07640.1	2.5371	0	propylene-teated specific	0.0084069	✓
Acc30856.1	1.72226	0	propylene-teated specific	0.00845024	✓
Acc21328.1	1.50881	0	propylene-teated specific	0.0086357	✓
Acc09206.1	2.87127	0	propylene-teated specific	0.0214301	✓
Acc11882.1	1.53134	0	propylene-teated specific	0.0214301	✓
Acc21073.1	1.89124	0	propylene-teated specific	0.0218006	✓
Acc11122.1	1.85749	0	propylene-teated specific	0.0219018	✓
Acc32523.1	1.5018	0	propylene-teated specific	0.0219018	✓
Acc20532.1	1.59945	0	propylene-teated specific	0.0222164	✓
Acc04818.1	2.14843	0	propylene-teated specific	0.0224137	✓
Acc22759.1	1.55146	0	propylene-teated specific	0.0225825	✓
Acc25548.1	1.82713	0	propylene-teated specific	0.0226481	✓
Acc23487.1	1.99197	0.0366177	54.3991	1.96e-10	✓
Acc21251.1	2.4702	0.0455794	54.1954	2.96e-13	✓
Acc05816.1	1.7189	0.0338797	50.7354	3.15e-09	✓
Acc25963.1	2.66531	0.0549234	48.5278	4.89e-10	✓
Acc04570.1	2.19432	0.0475688	46.1294	7.66e-11	✓
Acc04747.1	2.43253	0.0620389	39.2098	3.69e-16	✓
Acc03804.1	2.46174	0.0633796	38.8413	3.15e-07	✓
Acc08782.1	1.69009	0.0440713	38.3489	1.25e-07	✓
Acc21498.1	2.93203	0.0779145	37.6313	1.22e-07	✓
Acc06951.1	2.51709	0.0682034	36.9057	7.9e-07	✓
Acc19343.1	2.4012	0.0687497	34.9268	5.01e-08	✓
Acc29711.1	2.34026	0.0691581	33.8394	1.93e-06	✓
Acc12071.1	2.74963	0.0844508	32.5589	7.72e-07	✓
Acc19658.1	2.80108	0.0863981	32.4206	7.62e-07	✓
Acc30973.1	1.59084	0.0503388	31.6026	1.91e-06	✓
Acc02737.1	2.9875	0.0960126	31.1157	4.86e-06	✓
Acc19379.1	1.60118	0.0515435	31.0647	1.91e-06	✓
Acc00699.1	1.88401	0.0606699	31.0535	4.81e-06	✓
Acc33295.1	1.56699	0.0515435	30.4014	3.05e-05	✓
Acc19791.1	1.85941	0.0702865	26.4547	7.52e-05	✓
Acc12617.1	2.55491	0.0969547	26.3516	0.000186933	✓
Acc01201.1	2.29169	0.088425	25.9168	7.5e-05	✓
Acc05815.1	1.84798	0.0724949	25.4912	6.5e-10	✓
Acc01903.1	2.44592	0.0960284	25.4708	7.49e-05	✓
Acc30645.2	2.65787	0.105573	25.1757	3.06e-05	✓
Acc11744.1	2.73701	0.116303	23.5335	6.5e-10	✓
Acc29257.1	2.55722	0.108855	23.4919	0.000184843	✓
Acc14436.1	1.82051	0.0793498	22.9428	0.000459621	✓
Acc25790.1	1.8191	0.0814419	22.3361	3.02e-05	✓
Acc32541.1	1.58087	0.0714524	22.1248	0.00111979	✓
Acc14534.1	1.51547	0.0699365	21.6692	1.36e-07	✓
Acc04549.1	1.9873	0.0960284	20.6949	0.00111346	✓
Acc05666.1	1.77916	0.0899419	19.7812	7.47e-05	✓
Acc17396.1	2.98339	0.15345	19.4421	7.78e-07	✓
Acc14847.1	1.96231	0.101447	19.3431	0.00111348	✓
Acc16566.1	1.78289	0.0921721	19.3431	0.00111348	✓
Acc23019.1	2.79481	0.144535	19.3365	3.27e-07	✓
Acc30813.1	2.92309	0.152113	19.2166	2.93e-13	✓
Acc15429.1	1.71574	0.0945517	18.146	3.85e-09	✓
Acc27377.1	2.54681	0.142116	17.9207	0.0011051	✓
Acc12712.1	2.13205	0.119125	17.8976	6.8e-10	✓
Acc01902.1	1.70386	0.0960284	17.7433	0.00109203	✓
Acc10361.1	1.76372	0.0998769	17.6589	0.00270222	✓
Acc25032.1	1.77362	0.101607	17.4557	1.86e-06	✓
Acc31545.1	1.70102	0.0986551	17.2421	0.00269533	✓
Acc25979.1	1.97252	0.11452	17.2243	1.84e-06	✓
Acc32667.1	2.50116	0.145318	17.2116	0.000456945	✓
Acc15562.1	2.4115	0.141526	17.0392	1.07e-05	✓
Acc08618.1	2.76544	0.163129	16.9525	4.51e-06	✓
Acc12187.1	1.5312	0.0907168	16.8789	1.83e-06	✓
Acc23644.1	1.66911	0.100423	16.6208	7.88e-07	✓
Acc32403.1	2.42768	0.147983	16.4052	4.44e-06	✓
Acc26404.1	2.53076	0.156817	16.1383	4.39e-06	✓
Acc04202.1	2.33938	0.147808	15.8271	0.0153763	✓
Acc13463.1	2.01232	0.127449	15.7893	9.06e-09	✓
Acc24139.1	1.67237	0.107261	15.5916	2.79e-07	✓
Acc22618.1	2.16311	0.139597	15.4954	0.0026134	✓
Acc13119.1	2.98166	0.193479	15.4107	5.1e-08	✓
Acc00298.1	2.0914	0.137245	15.2385	0.00110287	✓
Acc07430.1	2.4633	0.165437	14.8896	0.00641475	✓
Acc18235.1	2.00795	0.138696	14.4774	6.02e-05	✓
Acc31141.1	2.66737	0.185404	14.3868	0.00638711	✓
Acc28474.1	2.68647	0.190944	14.0694	1.45e-09	✓
Acc14838.1	2.16194	0.154326	14.0089	1.45e-09	✓
Acc04160.1	1.98038	0.142744	13.8736	0.0152817	✓
Acc20779.1	1.81877	0.131782	13.8013	0.000142876	✓
Acc01289.1	2.84798	0.210028	13.56	0.000142534	✓
Acc03061.1	2.62894	0.197752	13.2942	1.18e-07	✓
Acc32192.1	2.53378	0.192025	13.195	0.0358485	✓
Acc25832.1	2.10685	0.159724	13.1905	0.00264868	✓
Acc20954.1	1.71014	0.130479	13.1066	0.00643072	✓
[truncated: 2,624 more rows]

## Sheet: Supplemental Table S3
Supplemental Table S3 Confidence for the Ethyup genes with the highest 5% (N = 279)
Gene ID (Pilkington et al. 2019)	Confidence	TAIR	Sympols annotation
Acc32770.1	0.6899055	AT3G26000.1	Symbols: | Ribonuclease inhibitor | chr3:9507042-9508542 REVERSE LENGTH=453
Acc00655.1	0.688889	AT5G32440.3	Symbols: | Ubiquitin system component Cue protein | chr5:12077014-12078396 FORWARD LENGTH=265
Acc04765.1	0.685094	AT1G47240.1	Symbols: NRAMP2, ATNRAMP2 | NRAMP metal ion transporter 2 | chr1:17309043-17311308 REVERSE LENGTH=530
Acc29891.1	0.680519	AT3G24840.1	Symbols: | Sec14p-like phosphatidylinositol transfer family protein | chr3:9067301-9070256 FORWARD LENGTH=579
Acc03038.1	0.677153	AT3G51650.1	Symbols: | unknown protein; BEST Arabidopsis thaliana protein match is: unknown protein (TAIR:AT3G51640.1); Has 27645 Blast hits to 15097 proteins in 1246 species: Archae - 44; Bacteria - 3367; Metazoa - 10036; Fungi - 2690; Plants - 1205; Viruses - 196; Other Eukaryotes - 10107 (source: NCBI BLink). | chr3:19159449-19162267 FORWARD LENGTH=842
Acc32820.1	0.674331	AT1G70420.1	Symbols: | Protein of unknown function (DUF1645) | chr1:26539840-26540658 REVERSE LENGTH=272
Acc19674.1	0.669337	AT1G02660.1	Symbols: | alpha/beta-Hydrolases superfamily protein | chr1:572187-574746 REVERSE LENGTH=713
Acc28690.1	0.669239	AT1G31730.1	Symbols: | Adaptin family protein | chr1:11359907-11363916 FORWARD LENGTH=938
Acc05684.1	0.666022	AT3G01460.1	Symbols: MBD9, ATMBD9 | methyl-CPG-binding domain 9 | chr3:173316-182038 FORWARD LENGTH=2176
Acc03728.1	0.665976	AT2G39950.1	Symbols: | unknown protein; Has 978 Blast hits to 254 proteins in 81 species: Archae - 0; Bacteria - 8; Metazoa - 109; Fungi - 53; Plants - 41; Viruses - 0; Other Eukaryotes - 767 (source: NCBI BLink). | chr2:16676758-16680204 REVERSE LENGTH=636
Acc16136.1	0.665957	AT2G44770.1	Symbols: | ELMO/CED-12 family protein | chr2:18457817-18459886 FORWARD LENGTH=266
Acc28166.1	0.665786	AT5G16760.1	Symbols: | Inositol 1,3,4-trisphosphate 5/6-kinase family protein | chr5:5509890-5510849 FORWARD LENGTH=319
Acc27667.1	0.665738	AT1G28060.1	Symbols: | Pre-mRNA-splicing factor 3 | chr1:9779167-9782486 FORWARD LENGTH=786
Acc25264.1	0.665673	AT4G20880.1	Symbols: | ethylene-responsive nuclear protein / ethylene-regulated nuclear protein (ERT2) | chr4:11179389-11180606 REVERSE LENGTH=405
Acc01510.1	0.664296	AT3G56360.1	Symbols: | unknown protein; FUNCTIONS IN: molecular_function unknown; INVOLVED IN: biological_process unknown; LOCATED IN: chloroplast; EXPRESSED IN: 24 plant structures; EXPRESSED DURING: 15 growth stages; BEST Arabidopsis thaliana protein match is: unknown protein (TAIR:AT5G05250.1); Has 45 Blast hits to 45 proteins in 13 species: Archae - 0; Bacteria - 0; Metazoa - 0; Fungi - 0; Plants - 45; V…
Acc16861.1	0.661004	AT3G53710.1	Symbols: AGD6 | ARF-GAP domain 6 | chr3:19903730-19905419 REVERSE LENGTH=459
Acc26779.1	0.659962	AT5G50210.1	Symbols: QS, OLD5, SUFE3 | quinolinate synthase | chr5:20442803-20445706 FORWARD LENGTH=718
Acc14312.1	0.659893	AT4G24970.1	Symbols: | Histidine kinase-, DNA gyrase B-, and HSP90-like ATPase family protein | chr4:12831125-12835449 FORWARD LENGTH=707
Acc02744.1	0.659049	AT1G02130.1	Symbols: ATRAB1B, ARA5, ARA-5, ATRABD2A, RABD2A, RA-5 | RAS 5 | chr1:400350-401788 REVERSE LENGTH=203
Acc04752.1	0.658953	AT1G47056.1	Symbols: VFB1 | VIER F-box proteine 1 | chr1:17276103-17277659 REVERSE LENGTH=518
Acc10473.1	0.658906	AT1G65720.1	Symbols: | unknown protein; FUNCTIONS IN: molecular_function unknown; INVOLVED IN: biological_process unknown; LOCATED IN: endomembrane system; EXPRESSED IN: 24 plant structures; EXPRESSED DURING: 15 growth stages; Has 44 Blast hits to 44 proteins in 14 species: Archae - 0; Bacteria - 0; Metazoa - 0; Fungi - 0; Plants - 44; Viruses - 0; Other Eukaryotes - 0 (source: NCBI BLink). | chr1:24440471-2…
Acc09966.1	0.657181	AT5G20190.1	Symbols: | Tetratricopeptide repeat (TPR)-like superfamily protein | chr5:6814093-6815171 FORWARD LENGTH=290
Acc15526.1	0.657045	AT4G24110.1	Symbols: | unknown protein; Has 76 Blast hits to 76 proteins in 13 species: Archae - 0; Bacteria - 0; Metazoa - 1; Fungi - 0; Plants - 75; Viruses - 0; Other Eukaryotes - 0 (source: NCBI BLink). | chr4:12520010-12520762 REVERSE LENGTH=250
Acc22250.1	0.656204	AT1G79920.1	Symbols: | Heat shock protein 70 (Hsp 70) family protein | chr1:30058935-30062224 REVERSE LENGTH=831
Acc02643.1	0.656172	AT5G53280.1	Symbols: PDV1 | plastid division1 | chr5:21607586-21609080 FORWARD LENGTH=272
Acc25075.1	0.655699	AT4G32010.1	Symbols: HSL1, HSI2-L1, VAL2 | HSI2-like 1 | chr4:15481231-15484897 FORWARD LENGTH=780
Acc07012.1	0.655294	AT4G34370.1	Symbols: ATARI1, ARI1 | RING/U-box superfamily protein | chr4:16434547-16437037 FORWARD LENGTH=597
Acc00203.1	0.654762	AT2G43160.3	Symbols: | ENTH/VHS family protein | chr2:17948884-17953267 FORWARD LENGTH=895
Acc30664.1	0.65438	AT2G30050.1	Symbols: | transducin family protein / WD-40 repeat family protein | chr2:12825540-12826448 FORWARD LENGTH=302
Acc06381.1	0.651435	AT1G69310.1	Symbols: WRKY57, ATWRKY57 | WRKY DNA-binding protein 57 | chr1:26056118-26057909 REVERSE LENGTH=287
Acc26245.1	0.650887	AT5G22640.1	Symbols: emb1211 | MORN (Membrane Occupation and Recognition Nexus) repeat-containing protein | chr5:7529423-7533641 FORWARD LENGTH=871
Acc17798.1	0.650873	AT1G52360.2	Symbols: | Coatomer, beta' subunit | chr1:19499420-19505397 FORWARD LENGTH=970
Acc14554.1	0.650725	AT5G57990.1	Symbols: UBP23 | ubiquitin-specific protease 23 | chr5:23470218-23473997 REVERSE LENGTH=859
Acc30434.1	0.650706	AT5G19900.1	Symbols: | PRLI-interacting factor, putative | chr5:6728561-6730045 REVERSE LENGTH=494
Acc33424.1	0.650498	AT3G13310.1	Symbols: | Chaperone DnaJ-domain superfamily protein | chr3:4310827-4311300 REVERSE LENGTH=157
Acc29566.1	0.650348	AT1G80920.1	Symbols: J8 | Chaperone DnaJ-domain superfamily protein | chr1:30403863-30404549 REVERSE LENGTH=163
Acc06332.1	0.649933	AT1G26850.1	Symbols: | S-adenosyl-L-methionine-dependent methyltransferases superfamily protein | chr1:9301146-9303432 REVERSE LENGTH=616
Acc10998.1	0.649652	AT1G68140.1	Symbols: | Protein of unknown function (DUF1644) | chr1:25539410-25540414 REVERSE LENGTH=334
Acc08830.1	0.649369	AT3G24100.1	Symbols: | Uncharacterised protein family SERF | chr3:8703373-8704045 FORWARD LENGTH=69
Acc07969.1	0.648071	AT4G01020.1	Symbols: | helicase domain-containing protein / IBR domain-containing protein / zinc finger protein-related | chr4:439086-445043 FORWARD LENGTH=1787
Acc31235.1	0.648	AT1G24300.1	Symbols: | GYF domain-containing protein | chr1:8614515-8620420 REVERSE LENGTH=1495
Acc15228.1	0.647983	AT3G62900.1	Symbols: | CW-type Zinc Finger | chr3:23248868-23254810 REVERSE LENGTH=1465
Acc08408.1	0.647932	AT2G36220.1	Symbols: | unknown protein; BEST Arabidopsis thaliana protein match is: unknown protein (TAIR:AT3G52710.1); Has 74 Blast hits to 74 proteins in 10 species: Archae - 0; Bacteria - 0; Metazoa - 0; Fungi - 0; Plants - 74; Viruses - 0; Other Eukaryotes - 0 (source: NCBI BLink). | chr2:15192556-15193347 FORWARD LENGTH=263
Acc17488.1	0.647124	AT1G62330.1	Symbols: | O-fucosyltransferase family protein | chr1:23046965-23050053 FORWARD LENGTH=652
Acc12049.1	0.64708	AT2G23350.1	Symbols: PAB4, PABP4 | poly(A) binding protein 4 | chr2:9943209-9946041 FORWARD LENGTH=662
Acc22463.1	0.646985	AT2G25290.1	Symbols: Phox1 | Octicosapeptide/Phox/Bem1p (PB1) domain-containing protein / tetratricopeptide repeat (TPR)-containing protein | chr2:10766192-10768517 REVERSE LENGTH=745
Acc10154.1	0.646841	AT3G58050.1	Symbols: | unknown protein; BEST Arabidopsis thaliana protein match is: unknown protein (TAIR:AT2G41960.1); Has 13384 Blast hits to 8116 proteins in 546 species: Archae - 41; Bacteria - 766; Metazoa - 5596; Fungi - 1431; Plants - 589; Viruses - 46; Other Eukaryotes - 4915 (source: NCBI BLink). | chr3:21492539-21497018 FORWARD LENGTH=1209
Acc25377.1	0.646384	AT3G07020.2	Symbols: | UDP-Glycosyltransferase superfamily protein | chr3:2218120-2221590 REVERSE LENGTH=637
Acc32140.1	0.646249	AT5G22780.1	Symbols: | Adaptor protein complex AP-2, alpha subunit | chr5:7590100-7597828 REVERSE LENGTH=1013
Acc29549.1	0.646206	AT1G15860.3	Symbols: | Domain of unknown function (DUF298) | chr1:5455055-5456741 FORWARD LENGTH=236
Acc03802.1	0.64619	AT3G54960.1	Symbols: ATPDIL1-3, PDI1, ATPDI1, PDIL1-3 | PDI-like 1-3 | chr3:20363514-20366822 REVERSE LENGTH=579
Acc32729.1	0.645798	AT3G24160.1	Symbols: PMP | putative type 1 membrane protein | chr3:8726241-8729023 FORWARD LENGTH=364
Acc24629.1	0.645268	AT5G22510.1	Symbols: INV-E, At-A/N-InvE | alkaline/neutral invertase | chr5:7474974-7477479 REVERSE LENGTH=617
Acc15528.1	0.64489	AT4G24110.1	Symbols: | unknown protein; Has 76 Blast hits to 76 proteins in 13 species: Archae - 0; Bacteria - 0; Metazoa - 1; Fungi - 0; Plants - 75; Viruses - 0; Other Eukaryotes - 0 (source: NCBI BLink). | chr4:12520010-12520762 REVERSE LENGTH=250
Acc04870.1	0.644873	AT5G65430.3	Symbols: GRF8 | general regulatory factor 8 | chr5:26148630-26150255 REVERSE LENGTH=260
Acc17708.1	0.644872	AT1G17720.1	Symbols: ATB BETA | Protein phosphatase 2A, regulatory subunit PR55 | chr1:6093949-6098065 REVERSE LENGTH=501
Acc27419.1	0.644793	AT3G04530.1	Symbols: PPCK2, PEPCK2, ATPPCK2 | phosphoenolpyruvate carboxylase kinase 2 | chr3:1221546-1222456 FORWARD LENGTH=278
Acc12837.1	0.644575	AT3G14180.1	Symbols: | sequence-specific DNA binding transcription factors | chr3:4707290-4708621 REVERSE LENGTH=443
Acc27683.1	0.64452	AT3G55260.1	Symbols: HEXO1, ATHEX2 | beta-hexosaminidase 1 | chr3:20489317-20492858 FORWARD LENGTH=541
Acc22275.1	0.643713	AT2G25760.2	Symbols: | Protein kinase family protein | chr2:10985118-10988652 REVERSE LENGTH=676
Acc17734.1	0.6434	AT2G19770.1	Symbols: PRF5 | profilin 5 | chr2:8519885-8521119 REVERSE LENGTH=134
Acc27449.1	0.643105	AT3G09770.1	Symbols: | RING/U-box superfamily protein | chr3:2996402-2997835 REVERSE LENGTH=388
Acc05041.1	0.643088	AT1G77300.1	Symbols: EFS, SDG8, CCR1, ASHH2, LAZ2 | histone methyltransferases(H3-K4 specific);histone methyltransferases(H3-K36 specific) | chr1:29040160-29048810 REVERSE LENGTH=1805
Acc28905.1	0.643	AT1G12270.1	Symbols: Hop1 | stress-inducible protein, putative | chr1:4172105-4174575 FORWARD LENGTH=572
Acc13057.1	0.642074	AT1G20350.1	Symbols: ATTIM17-1, TIM17-1 | translocase inner membrane subunit 17-1 | chr1:7043737-7044393 FORWARD LENGTH=218
Acc10035.1	0.641681	AT1G15690.1	Symbols: AVP1, ATAVP3, AVP-3, AtVHP1;1 | Inorganic H pyrophosphatase family protein | chr1:5399115-5402185 FORWARD LENGTH=770
Acc32459.1	0.641473	AT3G08580.1	Symbols: AAC1 | ADP/ATP carrier 1 | chr3:2605706-2607030 REVERSE LENGTH=381
Acc17509.1	0.641096	AT4G12570.1	Symbols: UPL5 | ubiquitin protein ligase 5 | chr4:7445585-7448819 FORWARD LENGTH=873
Acc31375.1	0.640687	AT3G13530.1	Symbols: MAPKKK7, MAP3KE1 | mitogen-activated protein kinase kinase kinase 7 | chr3:4411934-4419320 REVERSE LENGTH=1368
Acc11354.1	0.640507	AT1G12270.1	Symbols: Hop1 | stress-inducible protein, putative | chr1:4172105-4174575 FORWARD LENGTH=572
Acc15262.1	0.64037	AT4G02260.1	Symbols: RSH1, AT-RSH1, ATRSH1 | RELA/SPOT homolog 1 | chr4:985451-991178 FORWARD LENGTH=884
Acc08859.1	0.640262	AT2G43160.3	Symbols: | ENTH/VHS family protein | chr2:17948884-17953267 FORWARD LENGTH=895
Acc02741.1	0.639514	AT4G17490.1	Symbols: ATERF6, ERF-6-6, ERF6 | ethylene responsive element binding factor 6 | chr4:9752973-9753821 REVERSE LENGTH=282
Acc32322.1	0.638839	AT5G02500.1	Symbols: HSC70-1, HSP70-1, AT-HSC70-1, HSC70 | heat shock cognate protein 70-1 | chr5:554055-556334 REVERSE LENGTH=651
Acc30043.1	0.638823	AT5G22350.1	Symbols: ELM1 | Protein of unknown function (DUF1022) | chr5:7397762-7400746 REVERSE LENGTH=427
Acc26612.1	0.638738	AT1G73920.1	Symbols: | alpha/beta-Hydrolases superfamily protein | chr1:27791194-27794698 FORWARD LENGTH=704
Acc17399.1	0.638621	AT1G11360.1	Symbols: | Adenine nucleotide alpha hydrolases-like superfamily protein | chr1:3822171-3822899 REVERSE LENGTH=242
Acc32670.1	0.638612	AT5G16300.1	Symbols: | Vps51/Vps67 family (components of vesicular transport) protein | chr5:5338119-5342186 FORWARD LENGTH=1068
Acc30090.1	0.638602	AT5G22770.1	Symbols: alpha-ADR | alpha-adaptin | chr5:7579844-7588026 REVERSE LENGTH=1012
Acc10040.1	0.638451	AT5G20350.1	Symbols: TIP1 | Ankyrin repeat family protein with DHHC zinc finger domain | chr5:6876772-6881102 FORWARD LENGTH=620
Acc31981.1	0.63836	AT3G24840.1	Symbols: | Sec14p-like phosphatidylinositol transfer family protein | chr3:9067301-9070256 FORWARD LENGTH=579
Acc28593.1	0.638314	AT5G11520.1	Symbols: ASP3, YLS4 | aspartate aminotransferase 3 | chr5:3685257-3687721 REVERSE LENGTH=449
Acc00343.1	0.638286	AT1G65410.1	Symbols: ATNAP11, TGD3, NAP11 | non-intrinsic ABC protein 11 | chr1:24295362-24297332 FORWARD LENGTH=345
Acc02333.1	0.637815	AT3G01120.1	Symbols: MTO1, CGS, ATCYS1, CGS1 | Pyridoxal phosphate (PLP)-dependent transferases superfamily protein | chr3:39234-41865 REVERSE LENGTH=563
Acc33031.1	0.637556	AT1G14360.1	Symbols: ATUTR3, UTR3 | UDP-galactose transporter 3 | chr1:4911362-4913029 REVERSE LENGTH=331
Acc28415.1	0.637391	AT2G01480.1	Symbols: | O-fucosyltransferase family protein | chr2:216980-220341 FORWARD LENGTH=567
Acc01239.1	0.637266	AT2G41060.1	Symbols: | RNA-binding (RRM/RBD/RNP motifs) family protein | chr2:17127138-17128493 FORWARD LENGTH=451
Acc17901.1	0.637203	AT1G15860.3	Symbols: | Domain of unknown function (DUF298) | chr1:5455055-5456741 FORWARD LENGTH=236
Acc01861.1	0.637191	AT3G51650.1	Symbols: | unknown protein; BEST Arabidopsis thaliana protein match is: unknown protein (TAIR:AT3G51640.1); Has 27645 Blast hits to 15097 proteins in 1246 species: Archae - 44; Bacteria - 3367; Metazoa - 10036; Fungi - 2690; Plants - 1205; Viruses - 196; Other Eukaryotes - 10107 (source: NCBI BLink). | chr3:19159449-19162267 FORWARD LENGTH=842
Acc17853.1	0.637116	AT5G25360.1	Symbols: | unknown protein; BEST Arabidopsis thaliana protein match is: unknown protein (TAIR:AT4G32342.1); Has 1807 Blast hits to 1807 proteins in 277 species: Archae - 0; Bacteria - 0; Metazoa - 736; Fungi - 347; Plants - 385; Viruses - 0; Other Eukaryotes - 339 (source: NCBI BLink). | chr5:8799934-8802333 REVERSE LENGTH=169
Acc30190.1	0.636505	AT5G60250.1	Symbols: | zinc finger (C3HC4-type RING finger) family protein | chr5:24252226-24254710 FORWARD LENGTH=655
Acc10580.1	0.636505	AT5G10010.1	Symbols: | unknown protein; FUNCTIONS IN: molecular_function unknown; INVOLVED IN: biological_process unknown; LOCATED IN: nucleolus; EXPRESSED IN: 25 plant structures; EXPRESSED DURING: 15 growth stages; BEST Arabidopsis thaliana protein match is: unknown protein (TAIR:AT5G64910.1); Has 33260 Blast hits to 16857 proteins in 1270 species: Archae - 88; Bacteria - 3040; Metazoa - 11915; Fungi - 313…
Acc06340.1	0.636185	AT2G02970.1	Symbols: | GDA1/CD39 nucleoside phosphatase family protein | chr2:865395-868007 REVERSE LENGTH=555
Acc25583.1	0.635632	AT2G38840.1	Symbols: | Guanylate-binding family protein | chr2:16227329-16232115 FORWARD LENGTH=602
Acc24231.1	0.635547	AT5G45130.1	Symbols: ATRAB5A, ATRABF2A, RABF2A, RAB5A, RHA1, ATRAB-F2A, RAB-F2A | RAB homolog 1 | chr5:18244495-18246060 FORWARD LENGTH=200
Acc31338.1	0.635463	AT2G01190.1	Symbols: | Octicosapeptide/Phox/Bem1p family protein | chr2:115023-117296 FORWARD LENGTH=720
Acc28617.1	0.635374	AT5G11650.1	Symbols: | alpha/beta-Hydrolases superfamily protein | chr5:3745069-3746816 FORWARD LENGTH=390
Acc30164.1	0.635298	AT5G60680.1	Symbols: | Protein of unknown function, DUF584 | chr5:24386247-24386738 FORWARD LENGTH=163
Acc08582.1	0.634983	AT2G28890.1	Symbols: PLL4 | poltergeist like 4 | chr2:12405799-12408062 REVERSE LENGTH=654
Acc15022.1	0.634863	AT4G28190.2	Symbols: ULT1 | Developmental regulator, ULTRAPETALA | chr4:13985753-13987050 FORWARD LENGTH=268
Acc05789.1	0.634374	AT3G02090.2	Symbols: MPPBETA | Insulinase (Peptidase family M16) protein | chr3:365624-368534 FORWARD LENGTH=535
Acc05856.1	0.634076	AT5G38650.1	Symbols: | Proteasome maturation factor UMP1 | chr5:15471208-15472699 REVERSE LENGTH=141
Acc32277.1	0.634014	AT1G07810.1	Symbols: ECA1, ATECA1, ACA3 | ER-type Ca2+-ATPase 1 | chr1:2416681-2420572 FORWARD LENGTH=1061
Acc05010.1	0.633865	AT4G08350.1	Symbols: GTA02, GTA2 | global transcription factor group A2 | chr4:5286351-5292072 FORWARD LENGTH=1041
Acc02158.1	0.633593	AT1G62310.1	Symbols: | transcription factor jumonji (jmjC) domain-containing protein | chr1:23036039-23039301 REVERSE LENGTH=883
Acc24344.1	0.633045	AT1G21630.2	Symbols: | Calcium-binding EF hand family protein | chr1:7581457-7587796 FORWARD LENGTH=1247
Acc17256.1	0.632975	AT1G54920.3	Symbols: | unknown protein; FUNCTIONS IN: molecular_function unknown; INVOLVED IN: biological_process unknown; EXPRESSED IN: 23 plant structures; EXPRESSED DURING: 15 growth stages. | chr1:20470916-20474898 FORWARD LENGTH=901
Acc27829.1	0.632725	AT2G40270.1	Symbols: | Protein kinase family protein | chr2:16822136-16824327 REVERSE LENGTH=489
Acc14723.2	0.632491	AT3G25150.2	Symbols: | Nuclear transport factor 2 (NTF2) family protein with RNA binding (RRM-RBD-RNP motifs) domain | chr3:9157161-9160052 REVERSE LENGTH=587
Acc32342.1	0.632323	AT1G07540.1	Symbols: TRFL2 | TRF-like 2 | chr1:2318433-2321048 REVERSE LENGTH=630
Acc21472.1	0.632301	AT1G56560.1	Symbols: | Plant neutral invertase family protein | chr1:21192593-21194948 FORWARD LENGTH=616
Acc17584.1	0.632136	AT1G51590.1	Symbols: MNS1, MANIB | alpha-mannosidase 1 | chr1:19128315-19132132 REVERSE LENGTH=560
Acc19657.1	0.632131	AT2G47710.1	Symbols: | Adenine nucleotide alpha hydrolases-like superfamily protein | chr2:19555045-19555956 REVERSE LENGTH=162
Acc02371.1	0.63195	AT5G62670.1	Symbols: AHA11, HA11 | H(+)-ATPase 11 | chr5:25159495-25164957 FORWARD LENGTH=956
Acc28596.1	0.631671	AT4G32760.2	Symbols: | ENTH/VHS/GAT family protein | chr4:15799376-15803832 FORWARD LENGTH=676
Acc29697.1	0.631534	AT2G36850.1	Symbols: ATGSL08, GSL8, GSL08, ATGSL8, CHOR | glucan synthase-like 8 | chr2:15454935-15469666 REVERSE LENGTH=1904
Acc18612.1	0.631445	AT2G18700.1	Symbols: ATTPS11, TPS11, ATTPSB | trehalose phosphatase/synthase 11 | chr2:8109043-8111799 FORWARD LENGTH=862
Acc03512.1	0.631167	AT5G62220.1	Symbols: ATGT18, GT18 | glycosyltransferase 18 | chr5:24988456-24990009 REVERSE LENGTH=517
Acc02858.1	0.631113	AT3G55730.1	Symbols: MYB109, AtMYB109 | myb domain protein 109 | chr3:20682114-20683963 REVERSE LENGTH=399
Acc25348.1	0.630903	AT3G54690.1	Symbols: | Sugar isomerase (SIS) family protein | chr3:20246586-20247810 FORWARD LENGTH=350
Acc28309.1	0.630873	AT5G23130.1	Symbols: | Peptidoglycan-binding LysM domain-containing protein | chr5:7781475-7783333 FORWARD LENGTH=397
Acc07033.1	0.630687	AT1G19360.1	Symbols: | Nucleotide-diphospho-sugar transferase family protein | chr1:6690672-6692211 REVERSE LENGTH=428
Acc16684.1	0.630467	AT5G45420.1	Symbols: | Duplicated homeodomain-like superfamily protein | chr5:18405668-18406597 REVERSE LENGTH=309
Acc02260.1	0.630242	AT1G67230.1	Symbols: LINC1 | little nuclei1 | chr1:25151561-25156032 REVERSE LENGTH=1132
Acc06328.1	0.629998	AT5G12350.1	Symbols: | Regulator of chromosome condensation (RCC1) family with FYVE zinc finger domain | chr5:3995789-4000545 FORWARD LENGTH=1075
Acc09437.1	0.62993	AT3G04930.1	Symbols: | DNA-binding storekeeper protein-related transcriptional regulator | chr3:1363029-1364399 FORWARD LENGTH=456
Acc09411.1	0.629903	AT5G47030.1	Symbols: | ATPase, F1 complex, delta/epsilon subunit | chr5:19090384-19092034 FORWARD LENGTH=203
Acc19763.1	0.629868	AT2G46560.1	Symbols: | transducin family protein / WD-40 repeat family protein | chr2:19115570-19125856 REVERSE LENGTH=2513
Acc32830.1	0.629686	AT1G60070.2	Symbols: | Adaptor protein complex AP-1, gamma subunit | chr1:22142944-22149296 REVERSE LENGTH=898
Acc16481.1	0.629622	AT1G02820.1	Symbols: | Late embryogenesis abundant 3 (LEA3) family protein | chr1:623933-624304 REVERSE LENGTH=91
Acc30536.1	0.629607	AT5G40870.1	Symbols: ATUK/UPRT1, UKL1, UK/UPRT1 | uridine kinase/uracil phosphoribosyltransferase 1 | chr5:16375021-16378384 FORWARD LENGTH=486
Acc29884.1	0.629587	AT5G07740.1	Symbols: | actin binding | chr5:2459076-2466580 REVERSE LENGTH=1649
Acc13472.1	0.629529	AT3G22960.1	Symbols: PKP1, PKP-ALPHA | Pyruvate kinase family protein | chr3:8139369-8141771 FORWARD LENGTH=596
Acc24121.1	0.629468	AT4G09510.1	Symbols: CINV2 | cytosolic invertase 2 | chr4:6021312-6023310 REVERSE LENGTH=558
Acc32331.1	0.62924	AT1G07630.1	Symbols: PLL5 | pol-like 5 | chr1:2349189-2351437 FORWARD LENGTH=662
Acc03513.1	0.629174	AT5G62220.1	Symbols: ATGT18, GT18 | glycosyltransferase 18 | chr5:24988456-24990009 REVERSE LENGTH=517
Acc04622.1	0.628981	AT5G42790.1	Symbols: PAF1, ATPSM30, ARS5 | proteasome alpha subunit F1 | chr5:17159270-17160975 REVERSE LENGTH=278
Acc03459.1	0.62898	AT3G48990.1	Symbols: | AMP-dependent synthetase and ligase family protein | chr3:18159031-18161294 REVERSE LENGTH=514
Acc33070.1	0.628886	AT3G62560.1	Symbols: | Ras-related small GTP-binding family protein | chr3:23137539-23138880 FORWARD LENGTH=193
Acc28778.1	0.628628	AT5G53440.1	Symbols: | unknown protein; FUNCTIONS IN: molecular_function unknown; INVOLVED IN: biological_process unknown; LOCATED IN: cytosol; EXPRESSED IN: 25 plant structures; EXPRESSED DURING: 15 growth stages; Has 1807 Blast hits to 1807 proteins in 277 species: Archae - 0; Bacteria - 0; Metazoa - 736; Fungi - 347; Plants - 385; Viruses - 0; Other Eukaryotes - 339 (source: NCBI BLink). | chr5:21683679-2…
Acc26871.1	0.628559	AT1G79640.1	Symbols: | Protein kinase superfamily protein | chr1:29966913-29971387 REVERSE LENGTH=687
Acc00054.1	0.628399	AT2G38360.1	Symbols: PRA1.B4 | prenylated RAB acceptor 1.B4 | chr2:16069840-16070502 REVERSE LENGTH=220
Acc31350.1	0.62812	AT1G15140.1	Symbols: | FAD/NAD(P)-binding oxidoreductase | chr1:5210403-5212137 REVERSE LENGTH=295
Acc05708.1	0.627924	AT3G28450.1	Symbols: | Leucine-rich repeat protein kinase family protein | chr3:10667359-10669176 FORWARD LENGTH=605
Acc12332.1	0.627606	AT4G08180.1	Symbols: ORP1C | OSBP(oxysterol binding protein)-related protein 1C | chr4:5169727-5173360 FORWARD LENGTH=814
Acc06475.1	0.627572	AT1G65030.1	Symbols: | Transducin/WD40 repeat-like superfamily protein | chr1:24156798-24158511 FORWARD LENGTH=345
Acc20840.1	0.627492	AT2G36300.1	Symbols: | Integral membrane Yip1 family protein | chr2:15213362-15214129 REVERSE LENGTH=255
Acc03891.1	0.627327	AT5G05140.1	Symbols: | Transcription elongation factor (TFIIS) family protein | chr5:1520353-1522297 FORWARD LENGTH=436
Acc00409.1	0.627307	AT5G28770.2	Symbols: BZO2H3 | bZIP transcription factor family protein | chr5:10796648-10798147 REVERSE LENGTH=314
Acc24421.1	0.627271	AT4G35890.1	Symbols: | winged-helix DNA-binding transcription factor family protein | chr4:16997433-17000410 FORWARD LENGTH=523
Acc02174.1	0.62716	AT3G53520.4	Symbols: UXS1 | UDP-glucuronic acid decarboxylase 1 | chr3:19841635-19844057 FORWARD LENGTH=458
Acc33437.1	0.627114	AT4G26450.1	Symbols: | unknown protein; Has 614 Blast hits to 492 proteins in 137 species: Archae - 0; Bacteria - 94; Metazoa - 255; Fungi - 76; Plants - 69; Viruses - 0; Other Eukaryotes - 120 (source: NCBI BLink). | chr4:13362556-13364920 FORWARD LENGTH=708
Acc29751.1	0.627107	AT4G02480.1	Symbols: | AAA-type ATPase family protein | chr4:1082082-1088680 REVERSE LENGTH=1265
Acc20665.1	0.626918	AT1G28420.1	Symbols: HB-1 | homeobox-1 | chr1:9979936-9987460 FORWARD LENGTH=1705
Acc04024.1	0.626883	AT5G15820.1	Symbols: | RING/U-box superfamily protein | chr5:5161787-5162833 FORWARD LENGTH=348
Acc13574.1	0.626686	AT5G48230.2	Symbols: EMB1276, ACAT2 | acetoacetyl-CoA thiolase 2 | chr5:19552570-19555122 REVERSE LENGTH=403
Acc26071.1	0.626449	AT4G28190.2	Symbols: ULT1 | Developmental regulator, ULTRAPETALA | chr4:13985753-13987050 FORWARD LENGTH=268
Acc29108.1	0.625965	AT2G25930.1	Symbols: ELF3, PYK20 | hydroxyproline-rich glycoprotein family protein | chr2:11059459-11063178 FORWARD LENGTH=695
Acc19556.1	0.625964	AT5G19330.1	Symbols: ARIA | ARM repeat protein interacting with ABF2 | chr5:6508095-6512701 REVERSE LENGTH=710
Acc24058.1	0.62588	AT4G08350.1	Symbols: GTA02, GTA2 | global transcription factor group A2 | chr4:5286351-5292072 FORWARD LENGTH=1041
Acc10315.1	0.625825	AT2G23360.1	Symbols: | Plant protein of unknown function (DUF869) | chr2:9949420-9952727 FORWARD LENGTH=898
Acc16190.1	0.625342	AT2G32850.2	Symbols: | Protein kinase superfamily protein | chr2:13935448-13937977 REVERSE LENGTH=670
Acc01993.1	0.6253	AT2G02360.1	Symbols: AtPP2-B10, PP2-B10 | phloem protein 2-B10 | chr2:619699-620736 REVERSE LENGTH=272
Acc21450.1	0.62519	AT4G02080.1	Symbols: ASAR1, ATSARA1C, ATSAR2, SAR2 | secretion-associated RAS super family 2 | chr4:921554-922547 FORWARD LENGTH=193
Acc18453.1	0.625136	AT1G18260.1	Symbols: | HCP-like superfamily protein | chr1:6279047-6282008 REVERSE LENGTH=678
Acc24869.1	0.62508	AT5G02500.1	Symbols: HSC70-1, HSP70-1, AT-HSC70-1, HSC70 | heat shock cognate protein 70-1 | chr5:554055-556334 REVERSE LENGTH=651
Acc04987.1	0.624926	AT1G43690.1	Symbols: | ubiquitin interaction motif-containing protein | chr1:16478519-16482589 FORWARD LENGTH=599
Acc07711.1	0.62476	AT2G44610.1	Symbols: RAB6, ATRABH1B, ATRAB6A, RAB6A | Ras-related small GTP-binding family protein | chr2:18411778-18413883 REVERSE LENGTH=208
Acc20811.1	0.624534	AT5G44790.1	Symbols: RAN1, HMA7 | copper-exporting ATPase / responsive-to-antagonist 1 / copper-transporting ATPase (RAN1) | chr5:18075846-18079817 REVERSE LENGTH=1001
Acc23468.1	0.624413	AT1G76400.1	Symbols: | Ribophorin I | chr1:28658713-28661672 REVERSE LENGTH=614
Acc29728.1	0.62434	AT4G02330.1	Symbols: ATPMEPCRB | Plant invertase/pectin methylesterase inhibitor superfamily | chr4:1032479-1034928 FORWARD LENGTH=573
Acc22117.1	0.624185	AT5G07340.2	Symbols: | Calreticulin family protein | chr5:2317300-2319458 FORWARD LENGTH=540
Acc21951.1	0.624027	AT3G47730.1	Symbols: ATATH1, ATH1, ABCA2 | ATP-binding cassette A2 | chr3:17594342-17598828 REVERSE LENGTH=983
Acc07381.1	0.623734	AT1G19190.1	Symbols: | alpha/beta-Hydrolases superfamily protein | chr1:6623876-6624832 FORWARD LENGTH=318
Acc02215.1	0.623504	AT3G03380.1	Symbols: DegP7 | DegP protease 7 | chr3:799720-808319 FORWARD LENGTH=1097
Acc33432.1	0.623366	AT3G13340.1	Symbols: | Transducin/WD40 repeat-like superfamily protein | chr3:4332370-4334603 FORWARD LENGTH=447
Acc04463.1	0.623241	AT1G20823.1	Symbols: | RING/U-box superfamily protein | chr1:7238880-7239473 FORWARD LENGTH=197
Acc22545.1	0.623208	AT5G11520.1	Symbols: ASP3, YLS4 | aspartate aminotransferase 3 | chr5:3685257-3687721 REVERSE LENGTH=449
Acc31701.1	0.623192	AT5G19330.1	Symbols: ARIA | ARM repeat protein interacting with ABF2 | chr5:6508095-6512701 REVERSE LENGTH=710
Acc04020.1	0.623004	AT5G38650.1	Symbols: | Proteasome maturation factor UMP1 | chr5:15471208-15472699 REVERSE LENGTH=141
Acc03577.1	0.62299	AT5G51300.1	Symbols: | splicing factor-related | chr5:20849881-20852295 REVERSE LENGTH=804
Acc20914.1	0.62249	AT5G04480.1	Symbols: | UDP-Glycosyltransferase superfamily protein | chr5:1271886-1277793 REVERSE LENGTH=1050
Acc28236.1	0.622425	AT4G33210.1	Symbols: SLOMO | F-box family protein | chr4:16015971-16020697 REVERSE LENGTH=990
Acc16135.1	0.622115	AT1G02130.1	Symbols: ATRAB1B, ARA5, ARA-5, ATRABD2A, RABD2A, RA-5 | RAS 5 | chr1:400350-401788 REVERSE LENGTH=203
Acc31955.1	0.622055	AT3G25150.2	Symbols: | Nuclear transport factor 2 (NTF2) family protein with RNA binding (RRM-RBD-RNP motifs) domain | chr3:9157161-9160052 REVERSE LENGTH=587
Acc21699.1	0.621847	AT1G52870.2	Symbols: | Peroxisomal membrane 22 kDa (Mpv17/PMP22) family protein | chr1:19685856-19687678 FORWARD LENGTH=366
Acc03725.1	0.621844	AT3G11270.1	Symbols: MEE34 | Mov34/MPN/PAD-1 family protein | chr3:3528989-3531317 FORWARD LENGTH=310
Acc06875.1	0.621833	AT1G44910.1	Symbols: ATPRP40A, PRP40A | pre-mRNA-processing protein 40A | chr1:16975930-16982818 FORWARD LENGTH=958
Acc12179.1	0.621812	AT1G22310.2	Symbols: MBD8, ATMBD8 | methyl-CPG-binding domain 8 | chr1:7881714-7883644 REVERSE LENGTH=524
Acc17350.1	0.621783	AT1G11060.1	Symbols: | WAPL (Wings apart-like protein regulation of heterochromatin) protein | chr1:3684568-3689537 FORWARD LENGTH=930
Acc29287.1	0.621622	AT1G48760.1	Symbols: delta-ADR | delta-adaptin | chr1:18036652-18039261 REVERSE LENGTH=869
Acc17861.1	0.621598	AT3G15880.2	Symbols: WSIP2, TPR4 | WUS-interacting protein 2 | chr3:5364454-5371869 REVERSE LENGTH=1137
Acc12195.1	0.621571	AT4G30100.1	Symbols: | P-loop containing nucleoside triphosphate hydrolases superfamily protein | chr4:14714191-14719335 FORWARD LENGTH=1311
Acc25692.1	0.621564	AT3G25140.1	Symbols: GAUT8, QUA1 | Nucleotide-diphospho-sugar transferases superfamily protein | chr3:9154748-9156642 FORWARD LENGTH=559
Acc19498.1	0.621059	AT1G06780.2	Symbols: GAUT6 | galacturonosyltransferase 6 | chr1:2083689-2086853 FORWARD LENGTH=602
Acc20436.1	0.620915	AT4G27600.1	Symbols: NARA5 | pfkB-like carbohydrate kinase family protein | chr4:13782753-13785005 REVERSE LENGTH=471
Acc05029.1	0.620807	AT4G08350.1	Symbols: GTA02, GTA2 | global transcription factor group A2 | chr4:5286351-5292072 FORWARD LENGTH=1041
Acc26014.1	0.620784	AT3G13225.2	Symbols: | WW domain-containing protein | chr3:4258928-4262853 REVERSE LENGTH=892
Acc07286.1	0.62072	AT2G16570.1	Symbols: ATASE, ATASE1, ASE1 | GLN phosphoribosyl pyrophosphate amidotransferase 1 | chr2:7180424-7182124 REVERSE LENGTH=566
Acc05930.1	0.620486	AT2G22720.2	Symbols: | SPT2 chromatin protein | chr2:9657344-9660532 FORWARD LENGTH=672
Acc30608.1	0.62041	AT5G14540.1	Symbols: | Protein of unknown function (DUF1421) | chr5:4687333-4689624 REVERSE LENGTH=547
Acc13929.1	0.620127	AT5G18400.2	Symbols: | Cytokine-induced anti-apoptosis inhibitor 1, Fe-S biogenesis | chr5:6092955-6094876 REVERSE LENGTH=272
Acc23896.1	0.62012	AT5G65430.3	Symbols: GRF8 | general regulatory factor 8 | chr5:26148630-26150255 REVERSE LENGTH=260
Acc02765.1	0.620089	AT3G54190.1	Symbols: | Transducin/WD40 repeat-like superfamily protein | chr3:20061759-20063880 REVERSE LENGTH=467
Acc21861.1	0.620089	AT5G38640.1	Symbols: | NagB/RpiA/CoA transferase-like superfamily protein | chr5:15468020-15470674 REVERSE LENGTH=642
Acc25986.1	0.620037	AT1G08200.1	Symbols: AXS2 | UDP-D-apiose/UDP-D-xylose synthase 2 | chr1:2574259-2576609 REVERSE LENGTH=389
Acc10520.1	0.619948	AT4G38060.2	Symbols: | unknown protein; BEST Arabidopsis thaliana protein match is: unknown protein (TAIR:AT5G65480.1); Has 35333 Blast hits to 34131 proteins in 2444 species: Archae - 798; Bacteria - 22429; Metazoa - 974; Fungi - 991; Plants - 531; Viruses - 0; Other Eukaryotes - 9610 (source: NCBI BLink). | chr4:17873709-17874379 REVERSE LENGTH=136
Acc11610.1	0.6199	AT4G09830.1	Symbols: | Uncharacterised conserved protein UCP009193 | chr4:6188866-6190591 FORWARD LENGTH=191
Acc21109.1	0.619695	AT4G34100.1	Symbols: | RING/U-box superfamily protein | chr4:16330590-16334864 FORWARD LENGTH=1108
Acc16729.1	0.619619	AT5G47400.1	Symbols: | unknown protein; FUNCTIONS IN: molecular_function unknown; LOCATED IN: endomembrane system; EXPRESSED IN: 23 plant structures; EXPRESSED DURING: 13 growth stages; Has 1807 Blast hits to 1807 proteins in 277 species: Archae - 0; Bacteria - 0; Metazoa - 736; Fungi - 347; Plants - 385; Viruses - 0; Other Eukaryotes - 339 (source: NCBI BLink). | chr5:19229162-19232586 FORWARD LENGTH=862
Acc15869.1	0.619616	AT2G44680.1	Symbols: CKB4 | casein kinase II beta subunit 4 | chr2:18426898-18428166 REVERSE LENGTH=283
Acc07569.1	0.619591	AT4G00990.1	Symbols: | Transcription factor jumonji (jmjC) domain-containing protein | chr4:427035-431535 FORWARD LENGTH=840
Acc20206.1	0.619199	AT4G00450.1	Symbols: CRP, CCT | RNA polymerase II transcription mediators | chr4:202425-210666 FORWARD LENGTH=2253
Acc00263.1	0.619146	AT1G04750.1	Symbols: VAMP7B, VAMP721, ATVAMP721, AT VAMP7B | vesicle-associated membrane protein 721 | chr1:1331857-1333426 REVERSE LENGTH=219
Acc22691.1	0.619119	AT4G30160.2	Symbols: VLN4 | villin 4 | chr4:14754528-14759511 FORWARD LENGTH=983
Acc14419.1	0.619088	AT3G12810.1	Symbols: PIE1, SRCAP, chr13 | SNF2 domain-containing protein / helicase domain-containing protein | chr3:4065636-4073992 FORWARD LENGTH=2055
Acc15805.1	0.619041	AT4G25200.1	Symbols: ATHSP23.6-MITO, HSP23.6-MITO | mitochondrion-localized small heat shock protein 23.6 | chr4:12917089-12917858 FORWARD LENGTH=210
Acc00801.1	0.61897	AT3G58580.1	Symbols: | DNAse I-like superfamily protein | chr3:21660866-21663697 REVERSE LENGTH=603
Acc22715.1	0.618917	AT1G32130.1	Symbols: IWS1, ATIWS1 | Transcription elongation factor (TFIIS) family protein | chr1:11559146-11561786 REVERSE LENGTH=502
Acc24085.1	0.618882	AT1G21580.1	Symbols: | Zinc finger C-x8-C-x5-C-x3-H type family protein | chr1:7557822-7565655 REVERSE LENGTH=2166
Acc22035.1	0.618768	AT5G50210.1	Symbols: QS, OLD5, SUFE3 | quinolinate synthase | chr5:20442803-20445706 FORWARD LENGTH=718
Acc26285.1	0.618621	AT1G55910.1	Symbols: ZIP11 | zinc transporter 11 precursor | chr1:20906161-20907225 FORWARD LENGTH=326
Acc30901.1	0.618054	AT2G22720.2	Symbols: | SPT2 chromatin protein | chr2:9657344-9660532 FORWARD LENGTH=672
Acc10397.1	0.618052	AT2G17970.1	Symbols: | 2-oxoglutarate (2OG) and Fe(II)-dependent oxygenase superfamily protein | chr2:7819116-7821276 REVERSE LENGTH=507
Acc31775.1	0.617863	AT2G29500.1	Symbols: | HSP20-like chaperones superfamily protein | chr2:12633279-12633740 REVERSE LENGTH=153
Acc00059.1	0.6178	AT2G38480.1	Symbols: | Uncharacterised protein family (UPF0497) | chr2:16110960-16111694 REVERSE LENGTH=188
Acc05038.1	0.617783	AT5G52560.1	Symbols: ATUSP, USP | UDP-sugar pyrophosphorylase | chr5:21331230-21334573 FORWARD LENGTH=614
Acc03497.1	0.617738	AT5G52060.1	Symbols: ATBAG1, BAG1 | BCL-2-associated athanogene 1 | chr5:21152449-21153741 REVERSE LENGTH=342
Acc14079.1	0.617604	AT1G13990.3	Symbols: | unknown protein; FUNCTIONS IN: molecular_function unknown; INVOLVED IN: biological_process unknown; LOCATED IN: chloroplast; EXPRESSED IN: 23 plant structures; EXPRESSED DURING: 13 growth stages; CONTAINS InterPro DOMAIN/s: Protein of unknown function DUF3110 (InterPro:IPR021503); Has 4 Blast hits to 4 proteins in 1 species: Archae - 0; Bacteria - 0; Metazoa - 0; Fungi - 0; Plants - 4;…
Acc29990.1	0.617568	AT4G21150.1	Symbols: HAP6 | ribophorin II (RPN2) family protein | chr4:11278646-11283599 FORWARD LENGTH=691
Acc22802.1	0.617479	AT2G32150.1	Symbols: | Haloacid dehalogenase-like hydrolase (HAD) superfamily protein | chr2:13659095-13660531 FORWARD LENGTH=263
Acc15857.1	0.617466	AT3G54490.1	Symbols: RPB5E | RNA polymerase II fifth largest subunit, E | chr3:20173673-20175297 FORWARD LENGTH=233
Acc31199.1	0.617072	AT1G71070.1	Symbols: | Core-2/I-branching beta-1,6-N-acetylglucosaminyltransferase family protein | chr1:26807440-26809152 REVERSE LENGTH=395
Acc02564.1	0.616942	AT5G17020.1	Symbols: XPO1A, ATCRM1, ATXPO1, XPO1, HIT2 | exportin 1A | chr5:5594904-5602467 FORWARD LENGTH=1075
Acc28694.1	0.616917	AT2G35610.1	Symbols: XEG113 | xyloglucanase 113 | chr2:14947617-14951106 REVERSE LENGTH=644
Acc06114.1	0.616883	AT2G18330.1	Symbols: | AAA-type ATPase family protein | chr2:7965829-7968915 FORWARD LENGTH=636
Acc26671.1	0.616721	AT1G26580.1	Symbols: | FUNCTIONS IN: molecular_function unknown; INVOLVED IN: biological_process unknown; LOCATED IN: cellular_component unknown; EXPRESSED IN: 24 plant structures; EXPRESSED DURING: 15 growth stages; BEST Arabidopsis thaliana protein match is: ELM2 domain-containing protein (TAIR:AT2G03470.1); Has 161 Blast hits to 161 proteins in 17 species: Archae - 0; Bacteria - 0; Metazoa - 1; Fungi - 4;…
Acc13058.1	0.61671	AT2G19880.2	Symbols: | Nucleotide-diphospho-sugar transferases superfamily protein | chr2:8581578-8585118 FORWARD LENGTH=520
Acc25448.1	0.616704	AT5G14670.1	Symbols: ATARFA1B, ARFA1B | ADP-ribosylation factor A1B | chr5:4729319-4730495 FORWARD LENGTH=188
Acc16768.1	0.616693	AT5G52020.1	Symbols: | Integrase-type DNA-binding superfamily protein | chr5:21124192-21124890 REVERSE LENGTH=232
Acc26705.1	0.616595	AT1G53840.1	Symbols: ATPME1, PME1 | pectin methylesterase 1 | chr1:20101533-20103458 FORWARD LENGTH=586
Acc14566.1	0.616589	AT4G30600.1	Symbols: | signal recognition particle receptor alpha subunit family protein | chr4:14938142-14940600 REVERSE LENGTH=634
Acc22641.1	0.616567	AT1G31730.1	Symbols: | Adaptin family protein | chr1:11359907-11363916 FORWARD LENGTH=938
Acc23840.1	0.616556	AT4G07960.1	Symbols: ATCSLC12, CSLC12 | Cellulose-synthase-like C12 | chr4:4802628-4805114 REVERSE LENGTH=699
Acc18249.1	0.616552	AT3G47700.1	Symbols: MAG2 | RINT-1 / TIP-1 family | chr3:17583773-17586578 REVERSE LENGTH=795
Acc01246.1	0.616466	AT5G10010.1	Symbols: | unknown protein; FUNCTIONS IN: molecular_function unknown; INVOLVED IN: biological_process unknown; LOCATED IN: nucleolus; EXPRESSED IN: 25 plant structures; EXPRESSED DURING: 15 growth stages; BEST Arabidopsis thaliana protein match is: unknown protein (TAIR:AT5G64910.1); Has 33260 Blast hits to 16857 proteins in 1270 species: Archae - 88; Bacteria - 3040; Metazoa - 11915; Fungi - 313…
Acc23382.1	0.616383	AT3G43850.1	Symbols: | unknown protein; FUNCTIONS IN: molecular_function unknown; INVOLVED IN: biological_process unknown; LOCATED IN: vacuole; BEST Arabidopsis thaliana protein match is: unknown protein (TAIR:AT5G21940.1); Has 215 Blast hits to 215 proteins in 19 species: Archae - 0; Bacteria - 0; Metazoa - 0; Fungi - 0; Plants - 213; Viruses - 0; Other Eukaryotes - 2 (source: NCBI BLink). | chr3:15702085-1…
Acc14570.1	0.616329	AT5G57870.1	Symbols: eIFiso4G1 | MIF4G domain-containing protein / MA3 domain-containing protein | chr5:23439755-23443433 FORWARD LENGTH=780
Acc28380.1	0.616194	AT2G01690.2	Symbols: | ARM repeat superfamily protein | chr2:309144-313499 REVERSE LENGTH=744
Acc10991.1	0.616053	AT2G17970.1	Symbols: | 2-oxoglutarate (2OG) and Fe(II)-dependent oxygenase superfamily protein | chr2:7819116-7821276 REVERSE LENGTH=507
Acc26578.1	0.615977	AT1G18210.1	Symbols: | Calcium-binding EF-hand family protein | chr1:6268273-6268785 REVERSE LENGTH=170
Acc21253.1	0.615964	AT1G36370.1	Symbols: SHM7 | serine hydroxymethyltransferase 7 | chr1:13696240-13698576 REVERSE LENGTH=598
Acc07889.1	0.615928	AT1G33270.1	Symbols: | Acyl transferase/acyl hydrolase/lysophospholipase superfamily protein | chr1:12068324-12070157 REVERSE LENGTH=369
Acc18162.1	0.615737	AT3G48050.1	Symbols: | BAH domain ;TFIIS helical bundle-like domain | chr3:17734270-17739412 REVERSE LENGTH=1613
Acc03668.1	0.615706	AT5G05450.1	Symbols: | P-loop containing nucleoside triphosphate hydrolases superfamily protein | chr5:1612077-1615195 FORWARD LENGTH=593
Acc21304.1	0.615597	AT1G59610.1	Symbols: ADL3, CF1, DRP2B, DL3 | dynamin-like 3 | chr1:21893413-21900780 FORWARD LENGTH=920
Acc21303.1	0.615592	AT1G10280.1	Symbols: | Core-2/I-branching beta-1,6-N-acetylglucosaminyltransferase family protein | chr1:3366795-3368739 REVERSE LENGTH=412
Acc04867.1	0.615508	AT4G24620.1	Symbols: PGI1, PGI | phosphoglucose isomerase 1 | chr4:12708972-12712610 REVERSE LENGTH=613
Acc08576.1	0.615359	AT3G53710.1	Symbols: AGD6 | ARF-GAP domain 6 | chr3:19903730-19905419 REVERSE LENGTH=459
Acc01096.1	0.615213	AT5G66060.1	Symbols: | 2-oxoglutarate (2OG) and Fe(II)-dependent oxygenase superfamily protein | chr5:26419481-26421118 FORWARD LENGTH=289
Acc28955.1	0.615155	AT5G47120.1	Symbols: ATBI-1, BI-1, ATBI1, BI1 | BAX inhibitor 1 | chr5:19136071-19137585 FORWARD LENGTH=247
Acc07743.1	0.615148	AT2G32850.2	Symbols: | Protein kinase superfamily protein | chr2:13935448-13937977 REVERSE LENGTH=670
Acc00148.1	0.615133	AT5G43490.1	Symbols: | unknown protein; Has 1807 Blast hits to 1807 proteins in 277 species: Archae - 0; Bacteria - 0; Metazoa - 736; Fungi - 347; Plants - 385; Viruses - 0; Other Eukaryotes - 339 (source: NCBI BLink). | chr5:17468471-17469256 REVERSE LENGTH=185
Acc21712.1	0.615111	AT4G04910.1	Symbols: NSF | AAA-type ATPase family protein | chr4:2489696-2495666 REVERSE LENGTH=742
Acc27821.1	0.615033	AT3G11130.1	Symbols: | Clathrin, heavy chain | chr3:3482575-3491667 REVERSE LENGTH=1705
Acc25941.1	0.615001	AT5G60570.1	Symbols: | Galactose oxidase/kelch repeat superfamily protein | chr5:24348713-24349894 FORWARD LENGTH=393
Acc33359.1	0.614769	AT4G14950.1	Symbols: | SNARE associated Golgi protein family | chr4:8545517-8547722 FORWARD LENGTH=416
Acc20910.1	0.614764	AT5G36290.1	Symbols: | Uncharacterized protein family (UPF0016) | chr5:14302977-14304972 FORWARD LENGTH=293
Acc07225.1	0.614763	AT4G38430.1	Symbols: ATROPGEF1, ROPGEF1 | rho guanyl-nucleotide exchange factor 1 | chr4:17986643-17988659 FORWARD LENGTH=548
Acc17353.1	0.614586	AT4G21660.2	Symbols: | proline-rich spliceosome-associated (PSP) family protein | chr4:11506259-11509772 REVERSE LENGTH=598
Acc06287.1	0.614538	AT1G59650.1	Symbols: CW14 | Protein of unknown function (DUF1336) | chr1:21920099-21922670 FORWARD LENGTH=492
Acc11660.1	0.614491	AT1G22310.2	Symbols: MBD8, ATMBD8 | methyl-CPG-binding domain 8 | chr1:7881714-7883644 REVERSE LENGTH=524
Acc06099.1	0.614404	AT4G36680.1	Symbols: | Tetratricopeptide repeat (TPR)-like superfamily protein | chr4:17292479-17293717 REVERSE LENGTH=412
Acc30277.1	0.614235	AT1G07540.1	Symbols: TRFL2 | TRF-like 2 | chr1:2318433-2321048 REVERSE LENGTH=630
Acc24524.1	0.614195	AT3G17205.1	Symbols: UPL6 | ubiquitin protein ligase 6 | chr3:5873528-5881132 FORWARD LENGTH=1029
Acc14203.1	0.61415	AT1G10630.1	Symbols: ATARFA1F, ARFA1F | ADP-ribosylation factor A1F | chr1:3513189-3514230 REVERSE LENGTH=181
Acc31472.1	0.614107	AT5G15490.1	Symbols: | UDP-glucose 6-dehydrogenase family protein | chr5:5027872-5029314 REVERSE LENGTH=480
Acc02730.1	0.614044	AT5G51460.3	Symbols: ATTPPA | Haloacid dehalogenase-like hydrolase (HAD) superfamily protein | chr5:20902266-20904292 FORWARD LENGTH=385
Acc30703.1	0.614023	AT5G25150.1	Symbols: TAF5 | TBP-associated factor 5 | chr5:8677117-8682058 FORWARD LENGTH=669

## Sheet: Supplemental Table S4
Supplemental Table S4 Genomic positions of the gene promoter regions.
Gene ID (Pilkington et al. 2019)	promoter positions
Acc00001.1	LG11:8784721-8786721
Acc00002.1	LG11:8785702-8787702
Acc00003.1	LG11:8790102-8792102
Acc00004.1	LG11:8793237-8795237
Acc00005.1	LG11:16867196-16869196
Acc00006.1	LG11:8497390-8499390
Acc00007.1	LG11:8520494-8522494
Acc00008.1	LG11:8530401-8532401
Acc00009.1	LG11:8552149-8554149
Acc00010.1	LG11:8557999-8559999
Acc00011.1	LG11:8580379-8582379
Acc00012.1	LG11:8581934-8583934
Acc00013.1	LG11:8586474-8588474
Acc00014.1	LG11:8645425-8647425
Acc00015.1	LG11:8654735-8656735
Acc00016.1	LG11:8668205-8670205
Acc00017.1	LG11:8681425-8683425
Acc00018.1	LG11:8686164-8688164
Acc00019.1	LG11:8689175-8691175
Acc00020.2	LG11:8695737-8697737
Acc00021.1	LG11:8696555-8698555
Acc00022.1	LG11:8706473-8708473
Acc00023.1	LG11:8707750-8709750
Acc00024.1	LG11:8722864-8724864
Acc00025.1	LG11:8734084-8736084
Acc00026.1	LG11:8740814-8742814
Acc00027.1	LG11:8759910-8761910
Acc00028.1	LG11:8771301-8773301
Acc00029.1	LG11:8818669-8820669
Acc00030.1	LG11:8819134-8821134
Acc00031.1	LG11:8835118-8837118
Acc00032.1	LG11:8847102-8849102
Acc00033.1	LG11:8853291-8855291
Acc00034.1	LG11:8869379-8871379
Acc00035.1	LG11:8893777-8895777
Acc00036.1	LG11:8901612-8903612
Acc00037.1	LG11:8922247-8924247
Acc00038.1	LG11:8934869-8936869
Acc00040.1	LG11:8958079-8960079
Acc00042.1	LG11:8979482-8981482
Acc00043.1	LG11:8986687-8988687
Acc00044.1	LG11:8995140-8997140
Acc00045.1	LG11:8996642-8998642
Acc00046.1	LG11:9001342-9003342
Acc00047.1	LG11:9006641-9008641
Acc00048.1	LG11:9011177-9013177
Acc00049.1	LG11:9015985-9017985
Acc00050.1	LG11:9025289-9027289
Acc00051.1	LG11:9043519-9045519
Acc00052.1	LG11:9057264-9059264
Acc00053.1	LG11:9065389-9067389
Acc00054.1	LG11:9070411-9072411
Acc00055.1	LG11:9077174-9079174
Acc00057.1	LG11:9096043-9098043
Acc00058.1	LG11:9108752-9110752
Acc00059.1	LG11:9117000-9119000
Acc00060.1	LG11:9126344-9128344
Acc00061.1	LG11:9140720-9142720
Acc00062.1	LG11:9144986-9146986
Acc00063.1	LG11:9155418-9157418
Acc00064.1	LG11:9166936-9168936
Acc00065.1	LG11:9176838-9178838
Acc00066.1	LG11:9181137-9183137
Acc00067.1	LG11:9188072-9190072
Acc00068.1	LG11:9213982-9215982
Acc00069.1	LG11:9231640-9233640
Acc00070.1	LG11:9236350-9238350
Acc00071.1	LG11:9251395-9253395
Acc00072.1	LG11:9258294-9260294
Acc00074.1	LG11:9274675-9276675
Acc00075.1	LG11:9284050-9286050
Acc00076.1	LG11:9311437-9313437
Acc00077.1	LG11:9325276-9327276
Acc00078.1	LG11:9350446-9352446
Acc00079.1	LG11:9354228-9356228
Acc00080.1	LG11:9357161-9359161
Acc00081.1	LG11:9362163-9364163
Acc00082.1	LG11:9381976-9383976
Acc00083.1	LG11:9385463-9387463
Acc00085.1	LG11:9407816-9409816
Acc00086.1	LG11:9410582-9412582
Acc00087.1	LG11:9419637-9421637
Acc00088.1	LG11:9423456-9425456
Acc00089.1	LG11:9435998-9437998
Acc00090.1	LG11:9444647-9446647
Acc00092.1	LG11:9448810-9450810
Acc00093.1	LG11:9458147-9460147
Acc00094.1	LG11:9459645-9461645
Acc00095.1	LG11:9467107-9469107
Acc00096.1	LG11:9478929-9480929
Acc00097.1	LG11:9495902-9497902
Acc00098.1	LG11:9495948-9497948
Acc00099.1	LG11:9519246-9521246
Acc00100.1	LG11:9533789-9535789
Acc00101.1	LG11:9542750-9544750
Acc00102.1	LG11:9556640-9558640
Acc00103.1	LG11:9582485-9584485
Acc00104.1	LG11:9590317-9592317
Acc00105.1	LG11:9603157-9605157
Acc00106.1	LG11:9619280-9621280
Acc00108.1	LG11:9634951-9636951
Acc00109.1	LG11:9656656-9658656
Acc00110.1	LG11:9666987-9668987
Acc00111.1	LG1:3713-5713
Acc00112.1	LG1:12871-14871
Acc00113.1	LG1:35344-37344
Acc00114.1	LG1:40343-42343
Acc00115.1	LG1:50844-52844
Acc00116.1	LG1:60317-62317
Acc00117.1	LG1:68474-70474
Acc00118.1	LG1:78943-80943
Acc00119.1	LG1:91716-93716
Acc00120.1	LG1:93879-95879
Acc00121.1	LG1:146938-148938
Acc00122.1	LG1:147604-149604
Acc00123.1	LG1:150961-152961
Acc00124.1	LG1:170190-172190
Acc00125.1	LG1:183244-185244
Acc00126.1	LG1:189351-191351
Acc00127.1	LG1:199514-201514
Acc00128.1	LG1:209469-211469
Acc00129.1	LG1:226156-228156
Acc00130.1	LG1:239541-241541
Acc00131.1	LG1:276238-278238
Acc00132.1	LG1:282503-284503
Acc00133.1	LG1:282691-284691
Acc00134.1	LG1:308955-310955
Acc00135.1	LG1:326793-328793
Acc00136.1	LG1:329929-331929
Acc00137.1	LG1:336231-338231
Acc00138.1	LG1:352648-354648
Acc00140.1	LG1:381544-383544
Acc00141.1	LG1:388884-390884
Acc00142.1	LG1:407628-409628
Acc00143.1	LG1:410813-412813
Acc00144.1	LG1:426928-428928
Acc00145.1	LG1:435683-437683
Acc00146.1	LG1:440613-442613
Acc00147.1	LG1:482693-484693
Acc00148.1	LG1:509789-511789
Acc00149.1	LG1:533639-535639
Acc00150.1	LG1:549167-551167
Acc00151.1	LG1:570781-572781
Acc00152.1	LG1:577484-579484
Acc00153.1	LG1:614542-616542
Acc00154.1	LG1:633975-635975
Acc00155.1	LG1:652964-654964
Acc00156.1	LG1:662449-664449
Acc00157.1	LG1:663201-665201
Acc00158.1	LG1:710909-712909
Acc00159.1	LG1:735168-737168
Acc00160.1	LG1:743196-745196
Acc00161.1	LG1:774290-776290
Acc00162.1	LG1:791762-793762
Acc00163.1	LG1:797534-799534
Acc00164.1	LG1:827187-829187
Acc00165.1	LG1:830060-832060
Acc00166.1	LG1:836822-838822
Acc00167.1	LG1:854139-856139
Acc00168.2	LG1:860099-862099
Acc00169.1	LG1:887294-889294
Acc00170.1	LG1:887035-889035
Acc00171.1	LG1:906571-908571
Acc00172.1	LG1:921111-923111
Acc00173.1	LG1:930101-932101
Acc00174.1	LG1:943421-945421
Acc00175.1	LG1:952825-954825
Acc00176.1	LG1:964685-966685
Acc00177.1	LG1:979225-981225
Acc00178.1	LG1:990307-992307
Acc00180.1	LG1:1009003-1011003
Acc00181.1	LG1:1021253-1023253
Acc00182.1	LG1:1030261-1032261
Acc00183.1	LG1:1040857-1042857
Acc00184.1	LG1:1072521-1074521
Acc00185.1	LG1:1114988-1116988
Acc00187.1	LG1:1137917-1139917
Acc00188.1	LG1:1139820-1141820
Acc00189.1	LG1:1157808-1159808
Acc00191.1	LG1:1204613-1206613
Acc00192.1	LG1:1221798-1223798
Acc00194.1	LG1:1241278-1243278
Acc00195.1	LG1:1388002-1390002
Acc00196.1	LG1:1409570-1411570
Acc00197.1	LG1:1416063-1418063
Acc00198.1	LG1:1436205-1438205
Acc00199.1	LG1:1480729-1482729
Acc00201.1	LG1:4738537-4740537
Acc00202.1	LG1:4758904-4760904
Acc00203.1	LG1:4760645-4762645
Acc00204.1	LG1:4792303-4794303
Acc00205.1	LG1:4803921-4805921
Acc00206.1	LG1:4843260-4845260
Acc00207.1	LG1:4852181-4854181
Acc00208.1	LG1:4860423-4862423
Acc00209.1	LG1:4869666-4871666
Acc00211.1	LG1:4909336-4911336
Acc00212.1	LG1:4914367-4916367
Acc00213.1	LG1:4930998-4932998
Acc00214.1	LG1:4973297-4975297
Acc00215.1	LG1:5028665-5030665
Acc00216.1	LG1:5033828-5035828
Acc00217.1	LG1:5079252-5081252
Acc00218.1	LG1:5110958-5112958
Acc00220.1	LG1:5141665-5143665
Acc00222.1	LG1:5188481-5190481
Acc00223.1	LG1:5203876-5205876
Acc00224.1	LG1:5234524-5236524
Acc00225.1	LG1:5267771-5269771
Acc00226.1	LG1:5269460-5271460
Acc00227.1	LG1:5297842-5299842
Acc00228.1	LG1:5314257-5316257
Acc00229.1	LG1:5344692-5346692
Acc00230.1	LG1:5351279-5353279
Acc00231.1	LG1:5400090-5402090
Acc00232.1	LG1:5418878-5420878
Acc00233.1	LG1:5461362-5463362
Acc00234.1	LG1:5468323-5470323
Acc00235.1	LG1:5480360-5482360
Acc00236.1	LG1:5508568-5510568
Acc00237.1	LG1:5514481-5516481
Acc00238.1	LG1:5547504-5549504
Acc00239.1	LG1:5559593-5561593
Acc00240.1	LG1:5568839-5570839
Acc00241.1	LG1:5571046-5573046
Acc00242.1	LG1:1549925-1551925
Acc00243.1	LG1:1577066-1579066
Acc00244.1	LG1:1614146-1616146
Acc00245.1	LG1:1620684-1622684
Acc00246.1	LG1:1628097-1630097
Acc00247.1	LG1:1634430-1636430
Acc00248.1	LG1:1649596-1651596
Acc00249.1	LG1:1665318-1667318
Acc00250.1	LG1:1694117-1696117
Acc00251.1	LG1:1695207-1697207
Acc00252.1	LG1:1697717-1699717
Acc00253.1	LG1:1712902-1714902
Acc00254.1	LG1:4717045-4719045
Acc00255.1	LG1:4712329-4714329
Acc00256.1	LG1:4692541-4694541
Acc00257.1	LG1:4675605-4677605
Acc00258.1	LG1:4644154-4646154
Acc00259.1	LG1:4621435-4623435
Acc00260.1	LG1:4613783-4615783
Acc00261.1	LG1:4598463-4600463
Acc00263.1	LG1:4562446-4564446
Acc00264.1	LG1:4548992-4550992
Acc00265.1	LG1:4544659-4546659
Acc00266.1	LG1:4537035-4539035
Acc00267.1	LG1:4532004-4534004
Acc00268.1	LG1:4503681-4505681
Acc00269.1	LG1:4501096-4503096
Acc00270.1	LG1:4488946-4490946
Acc00271.1	LG1:4422303-4424303
Acc00272.1	LG1:4419872-4421872
Acc00274.1	LG1:4406426-4408426
Acc00275.1	LG1:4382347-4384347
Acc00276.1	LG1:4372092-4374092
Acc00277.1	LG1:4343104-4345104
Acc00278.1	LG1:4340092-4342092
Acc00279.1	LG1:4320761-4322761
Acc00280.1	LG1:4320665-4322665
Acc00281.1	LG1:4296680-4298680
Acc00282.1	LG1:4269260-4271260
Acc00283.1	LG1:4238309-4240309
Acc00284.1	LG1:4220346-4222346
Acc00285.1	LG1:4214636-4216636
Acc00286.1	LG1:4209860-4211860
Acc00287.1	LG1:4193797-4195797
Acc00288.1	LG1:4178931-4180931
Acc00289.1	LG1:4173338-4175338
Acc00290.1	LG1:4158667-4160667
Acc00291.1	LG1:4144803-4146803
Acc00292.1	LG1:4144437-4146437
Acc00293.1	LG1:4120816-4122816
Acc00294.1	LG1:4111464-4113464
Acc00295.1	LG1:4096433-4098433
Acc00296.1	LG1:4083846-4085846
Acc00297.1	LG1:4069744-4071744
Acc00298.1	LG1:4060223-4062223
Acc00299.1	LG1:4052067-4054067
Acc00300.1	LG1:4045999-4047999
Acc00301.1	LG1:4039767-4041767
Acc00302.1	LG1:4021847-4023847
Acc00303.1	LG1:3997282-3999282
Acc00304.1	LG1:3988951-3990951
Acc00305.1	LG1:3967032-3969032
Acc00306.1	LG1:3952234-3954234
Acc00310.1	LG1:3903570-3905570
Acc00311.1	LG1:3889277-3891277
Acc00312.1	LG1:3888294-3890294
Acc00313.1	LG1:3858663-3860663
Acc00314.1	LG1:3852175-3854175
Acc00315.1	LG1:3834052-3836052
Acc00316.1	LG1:3805416-3807416
Acc00317.1	LG1:3790758-3792758
Acc00318.1	LG1:3777349-3779349
Acc00319.1	LG1:3770499-3772499
Acc00320.1	LG1:3758505-3760505
Acc00321.1	LG1:3748737-3750737
Acc00322.1	LG1:3745142-3747142
Acc00323.1	LG1:3728543-3730543
Acc00324.1	LG1:3725398-3727398
Acc00325.1	LG1:3718408-3720408
Acc00326.1	LG1:3649550-3651550
Acc00327.1	LG1:3645232-3647232
Acc00328.1	LG1:3612902-3614902
Acc00329.1	LG1:3606210-3608210
Acc00330.1	LG1:3594810-3596810
Acc00331.1	LG1:3576444-3578444
Acc00332.1	LG1:3561016-3563016
Acc00334.1	LG1:3471974-3473974
Acc00335.1	LG1:1718546-1720546
Acc00336.1	LG1:1719758-1721758
Acc00337.1	LG1:1729591-1731591
Acc00338.1	LG1:1739760-1741760
Acc00339.1	LG1:1743156-1745156
Acc00340.1	LG1:1752958-1754958
Acc00341.1	LG1:1772892-1774892
Acc00342.1	LG1:1783856-1785856
Acc00343.1	LG1:1800921-1802921
Acc00344.1	LG1:1815446-1817446
Acc00345.1	LG1:1832466-1834466
Acc00346.1	LG1:1833396-1835396
Acc00347.1	LG1:1845980-1847980
Acc00348.1	LG1:1874151-1876151
Acc00349.1	LG1:1891858-1893858
Acc00350.1	LG1:1922291-1924291
Acc00352.1	LG1:1941180-1943180
Acc00353.1	LG1:1954264-1956264
Acc00354.1	LG1:1964998-1966998
Acc00355.1	LG1:1974643-1976643
Acc00356.1	LG1:1993821-1995821
Acc00357.1	LG1:2009902-2011902
Acc00358.1	LG1:2035654-2037654
Acc00359.1	LG1:2046517-2048517
Acc00360.1	LG1:2078981-2080981
Acc00361.1	LG1:2090409-2092409
Acc00362.1	LG1:2101350-2103350
Acc00363.1	LG1:2122743-2124743
Acc00364.1	LG1:2137172-2139172
Acc00365.1	LG1:2150431-2152431
Acc00366.1	LG1:2163079-2165079
Acc00367.1	LG1:2176334-2178334
Acc00368.1	LG1:2178443-2180443
Acc00369.1	LG1:2194196-2196196
Acc00370.1	LG1:2212625-2214625
Acc00371.1	LG1:2218732-2220732
Acc00372.1	LG1:2242328-2244328
Acc00373.1	LG1:2251032-2253032
Acc00374.1	LG1:2264204-2266204
Acc00375.1	LG1:2281530-2283530
Acc00376.1	LG1:2287589-2289589
Acc00377.1	LG1:2298602-2300602
Acc00378.1	LG1:2311837-2313837
Acc00379.1	LG1:2312718-2314718
Acc00380.1	LG1:2323122-2325122
Acc00381.1	LG1:2331322-2333322
Acc00382.1	LG1:2336815-2338815
Acc00383.1	LG1:2344022-2346022
Acc00384.1	LG1:2352191-2354191
Acc00385.1	LG1:2368501-2370501
Acc00386.1	LG1:2372287-2374287
Acc00387.1	LG1:2410178-2412178
Acc00388.1	LG1:2440018-2442018
Acc00389.1	LG1:2447961-2449961
Acc00390.1	LG1:2453970-2455970
Acc00391.1	LG1:2467479-2469479
Acc00392.1	LG1:2506622-2508622
Acc00393.1	LG1:2517817-2519817
Acc00394.1	LG1:2524587-2526587
Acc00395.1	LG1:2553647-2555647
Acc00396.1	LG1:2562696-2564696
Acc00398.1	LG1:2573687-2575687
Acc00399.1	LG1:2602872-2604872
Acc00400.1	LG1:2623052-2625052
Acc00401.1	LG1:2673845-2675845
Acc00403.1	LG1:2685546-2687546
Acc00404.1	LG1:2766401-2768401
Acc00405.1	LG1:2773349-2775349
Acc00406.1	LG1:2834440-2836440
Acc00407.1	LG1:2836760-2838760
Acc00408.1	LG1:2860720-2862720
Acc00409.1	LG1:2900555-2902555
Acc00410.1	LG1:2940075-2942075
Acc00411.1	LG1:2945105-2947105
Acc00412.1	LG1:2974000-2976000
Acc00413.1	LG1:2985163-2987163
Acc00414.1	LG1:3023843-3025843
Acc00415.1	LG1:3104165-3106165
Acc00416.1	LG1:3115022-3117022
Acc00417.1	LG1:3133642-3135642
Acc00418.1	LG1:3154562-3156562
Acc00419.1	LG1:3199726-3201726
Acc00420.1	LG1:3209758-3211758
Acc00421.1	LG1:3268650-3270650
Acc00422.1	LG1:3280696-3282696
Acc00423.1	LG1:3298183-3300183
Acc00425.1	LG1:3331054-3333054
Acc00426.1	LG1:3335781-3337781
Acc00428.1	LG1:3380531-3382531
Acc00429.1	LG1:3401001-3403001
Acc00431.1	LG1:3447871-3449871
Acc00432.1	LG1:3453862-3455862
Acc00433.1	LG1:5585415-5587415
Acc00434.1	LG1:5596358-5598358
Acc00435.1	LG1:5607174-5609174
Acc00436.1	LG1:5620108-5622108
Acc00437.1	LG1:5626666-5628666
Acc00438.1	LG1:5645013-5647013
Acc00439.1	LG1:5662508-5664508
Acc00440.1	LG1:5668646-5670646
Acc00441.1	LG1:5683050-5685050
Acc00442.1	LG1:5740044-5742044
Acc00443.1	LG1:5768528-5770528
Acc00444.1	LG1:5792189-5794189
Acc00445.1	LG1:5793724-5795724
Acc00446.1	LG1:5806799-5808799
Acc00447.1	LG1:5819684-5821684
Acc00448.1	LG1:5843492-5845492
Acc00449.1	LG1:5872264-5874264
Acc00450.1	LG1:5879405-5881405
Acc00451.1	LG1:5887154-5889154
Acc00452.1	LG1:5913962-5915962
Acc00453.1	LG1:5939586-5941586
Acc00454.1	LG1:6100896-6102896
Acc00455.1	LG1:6123191-6125191
Acc00456.1	LG1:6138744-6140744
Acc00457.1	LG1:6163286-6165286
Acc00458.1	LG1:6174581-6176581
Acc00459.1	LG1:6182491-6184491
Acc00460.1	LG1:6194826-6196826
Acc00461.1	LG1:6213536-6215536
Acc00462.1	LG1:6225036-6227036
Acc00463.1	LG1:6236026-6238026
Acc00464.1	LG1:6247286-6249286
Acc00465.1	LG1:6263788-6265788
Acc00466.1	LG1:6275599-6277599
Acc00467.1	LG1:6288921-6290921
Acc00468.1	LG1:6303391-6305391
Acc00469.1	LG1:6309427-6311427
Acc00470.1	LG1:6345694-6347694
Acc00471.1	LG1:6353928-6355928
Acc00472.1	LG1:6366138-6368138
Acc00473.1	LG1:6388144-6390144
Acc00474.1	LG1:6389245-6391245
Acc00475.1	LG1:6396758-6398758
Acc00476.1	LG1:6423063-6425063
Acc00477.1	LG1:6515923-6517923
Acc00478.1	LG1:6541986-6543986
Acc00479.1	LG1:6592741-6594741
Acc00480.1	LG1:6603911-6605911
Acc00481.1	LG1:6613226-6615226
Acc00482.1	LG1:6634821-6636821
Acc00483.1	LG1:6662691-6664691
Acc00484.1	LG1:6675202-6677202
Acc00485.1	LG1:6719429-6721429
Acc00486.1	LG1:6811989-6813989
Acc00487.1	LG1:6826173-6828173
Acc00488.1	LG1:6839331-6841331
Acc00489.1	LG1:6850314-6852314
Acc00490.1	LG1:6855589-6857589
Acc00491.1	LG1:6867606-6869606
Acc00492.1	LG1:6873231-6875231
Acc00493.1	LG1:6885318-6887318
Acc00494.1	LG1:6896198-6898198
Acc00495.1	LG1:6920142-6922142
Acc00496.1	LG1:6938968-6940968
Acc00497.1	LG1:6945956-6947956
Acc00498.2	LG1:6958056-6960056
Acc00499.1	LG1:7004198-7006198
Acc00500.1	LG1:7021671-7023671
Acc00501.1	LG1:7033542-7035542
Acc00502.1	LG1:7074250-7076250
Acc00503.1	LG1:7119076-7121076
Acc00504.1	LG1:7175902-7177902
Acc00505.1	LG1:7202745-7204745
Acc00506.1	LG1:7254103-7256103
Acc00507.1	LG1:7269465-7271465
Acc00508.1	LG1:7307210-7309210
Acc00509.1	LG1:7321195-7323195
Acc00510.1	LG1:7334480-7336480
Acc00511.1	LG1:7353240-7355240
Acc00512.1	LG1:7395419-7397419
Acc00513.1	LG1:7419058-7421058
Acc00514.1	LG1:7439426-7441426
Acc00515.1	LG1:7449365-7451365
Acc00516.1	LG1:7460901-7462901
Acc00517.1	LG1:7482471-7484471
Acc00518.1	LG1:7498564-7500564
Acc00519.1	LG1:7506794-7508794
Acc00520.1	LG1:7523915-7525915
Acc00521.1	LG1:7543450-7545450
Acc00522.1	LG1:7569794-7571794
Acc00524.1	LG1:7580015-7582015
Acc00525.1	LG1:7589560-7591560
Acc00526.1	LG1:7665225-7667225
Acc00527.1	LG1:7686105-7688105
Acc00528.1	LG1:7699785-7701785
Acc00529.1	LG1:7702430-7704430
Acc00530.1	LG1:7714605-7716605
Acc00531.1	LG1:7726226-7728226
Acc00532.1	LG1:7744352-7746352
Acc00533.1	LG1:7773456-7775456
Acc00534.1	LG1:7797522-7799522
Acc00535.1	LG1:7828402-7830402
Acc00536.1	LG1:7912408-7914408
Acc00537.1	LG1:7995478-7997478
Acc00538.1	LG1:8010463-8012463
Acc00539.1	LG1:8024253-8026253
Acc00540.1	LG1:8043268-8045268
Acc00541.1	LG1:8069585-8071585
Acc00542.1	LG1:8089540-8091540
Acc00543.1	LG1:8118950-8120950
Acc00544.1	LG1:8141979-8143979
Acc00545.1	LG1:8166239-8168239
Acc00546.1	LG1:8184309-8186309
Acc00547.1	LG1:8225699-8227699
Acc00548.1	LG1:8248344-8250344
Acc00549.1	LG1:8286422-8288422
Acc00550.1	LG1:8310944-8312944
Acc00551.1	LG1:8369184-8371184
Acc00552.1	LG1:8388374-8390374
Acc00553.1	LG1:8412232-8414232
Acc00554.1	LG1:8454374-8456374
Acc00555.1	LG1:8455279-8457279
Acc00556.1	LG1:8459789-8461789
Acc00557.1	LG1:8475914-8477914
Acc00558.1	LG1:8489429-8491429
Acc00559.1	LG1:8495610-8497610
Acc00560.1	LG1:8508012-8510012
Acc00561.1	LG1:8525863-8527863
Acc00562.1	LG1:8563799-8565799
Acc00563.1	LG1:8595937-8597937
Acc00564.1	LG1:8620557-8622557
Acc00565.1	LG1:8635981-8637981
Acc00566.1	LG1:8645202-8647202
Acc00567.1	LG1:8721450-8723450
Acc00568.1	LG1:8854584-8856584
Acc00569.1	LG1:8858162-8860162
Acc00570.1	LG1:8865696-8867696
Acc00571.1	LG1:8872999-8874999
Acc00572.1	LG1:8879319-8881319
Acc00573.1	LG1:8879218-8881218
Acc00574.1	LG1:8915759-8917759
Acc00576.1	LG1:9019980-9021980
Acc00577.1	LG1:9050543-9052543
Acc00578.1	LG1:9065770-9067770
Acc00579.1	LG1:9341409-9343409
Acc00580.1	LG1:9354157-9356157
Acc00581.1	LG1:9412166-9414166
Acc00582.1	LG1:9442280-9444280
Acc00583.1	LG1:9528035-9530035
Acc00584.1	LG1:9591793-9593793
Acc00585.1	LG1:9626553-9628553
Acc00586.1	LG1:9635574-9637574
Acc00587.1	LG1:9652960-9654960
Acc00588.1	LG1:9658349-9660349
Acc00589.1	LG1:9665717-9667717
Acc00590.1	LG12:16604057-16606057
Acc00591.1	LG12:16595022-16597022
Acc00593.1	LG1:11993927-11995927
Acc00594.1	LG1:12034968-12036968
Acc00595.1	LG1:12049041-12051041
Acc00596.1	LG1:12076831-12078831
Acc00597.1	LG1:12091531-12093531
Acc00598.1	LG1:12121131-12123131
Acc00600.1	LG1:12157332-12159332
Acc00601.1	LG1:12179528-12181528
Acc00602.1	LG1:12197128-12199128
Acc00604.1	LG1:12201248-12203248
Acc00605.1	LG1:12210128-12212128
Acc00606.1	LG1:12214943-12216943
Acc00607.1	LG1:12219303-12221303
Acc00608.1	LG1:12233153-12235153
Acc00609.1	LG1:12238833-12240833
Acc00611.1	LG1:12248993-12250993
Acc00612.1	LG1:12259137-12261137
Acc00613.1	LG1:12267476-12269476
Acc00614.1	LG1:12269493-12271493
Acc00615.1	LG1:12279023-12281023
Acc00616.1	LG1:12345994-12347994
Acc00617.1	LG1:12353518-12355518
Acc00618.1	LG1:12367510-12369510
Acc00619.1	LG1:12379650-12381650
Acc00620.1	LG1:12387765-12389765
Acc00621.1	LG1:12392350-12394350
Acc00622.1	LG1:12406915-12408915
Acc00623.1	LG1:12416745-12418745
Acc00624.1	LG1:12420665-12422665
Acc00625.1	LG1:12447850-12449850
Acc00626.1	LG1:12467710-12469710
Acc00627.1	LG1:12490724-12492724
Acc00628.1	LG1:12504700-12506700
Acc00629.1	LG1:12527855-12529855
Acc00630.1	LG1:12554831-12556831
Acc00631.1	LG1:9687252-9689252
Acc00632.1	LG1:9767928-9769928
Acc00633.1	LG1:9776474-9778474
Acc00634.1	LG1:9786204-9788204
Acc00635.1	LG1:9798289-9800289
Acc00636.1	LG1:9849281-9851281
Acc00637.1	LG1:9899913-9901913
Acc00638.1	LG1:9913721-9915721
Acc00639.1	LG1:9935778-9937778
Acc00640.1	LG1:10021108-10023108
Acc00641.1	LG1:10027543-10029543
Acc00642.1	LG1:10037828-10039828
Acc00643.1	LG1:10070013-10072013
Acc00644.1	LG1:10080141-10082141
Acc00645.1	LG1:10086593-10088593
Acc00646.1	LG1:10088388-10090388
Acc00647.1	LG1:10104538-10106538
Acc00648.1	LG1:10114243-10116243
Acc00649.1	LG1:10120142-10122142
Acc00650.1	LG1:10120438-10122438
Acc00651.1	LG1:10134798-10136798
Acc00652.1	LG1:10140743-10142743
Acc00653.1	LG1:10156728-10158728
Acc00654.1	LG1:10173973-10175973
Acc00655.1	LG1:10183244-10185244
Acc00656.1	LG1:10221241-10223241
Acc00657.1	LG1:10235794-10237794
Acc00658.2	LG1:10263389-10265389
Acc00659.1	LG1:10250980-10252980
Acc00660.1	LG1:10287619-10289619
Acc00661.1	LG1:10311698-10313698
Acc00662.1	LG1:10314899-10316899
Acc00663.1	LG1:10335401-10337401
Acc00664.1	LG1:10345359-10347359
Acc00665.1	LG1:10355189-10357189
Acc00666.1	LG1:10382644-10384644
Acc00667.1	LG1:10394964-10396964
Acc00668.1	LG1:10408845-10410845
Acc00669.1	LG1:10425889-10427889
Acc00670.1	LG1:10448247-10450247
Acc00671.1	LG1:10469094-10471094
Acc00672.1	LG1:10486536-10488536
Acc00673.1	LG1:10503364-10505364
Acc00674.1	LG1:10560045-10562045
Acc00675.1	LG1:10568703-10570703
Acc00676.1	LG1:10578627-10580627
Acc00677.1	LG1:10585687-10587687
Acc00678.1	LG1:10601972-10603972
Acc00679.1	LG1:10615362-10617362
Acc00680.1	LG1:10616377-10618377
Acc00682.1	LG1:10632237-10634237
Acc00683.1	LG1:10645107-10647107
Acc00684.1	LG1:10659737-10661737
Acc00685.1	LG1:10701527-10703527
Acc00686.1	LG1:10707667-10709667
Acc00687.1	LG1:10722258-10724258
Acc00688.1	LG1:10744787-10746787
Acc00689.1	LG1:10774956-10776956
Acc00690.1	LG1:10777741-10779741
Acc00691.1	LG1:10792671-10794671
Acc00692.1	LG1:10807916-10809916
Acc00693.1	LG1:10827975-10829975
Acc00694.1	LG1:10839106-10841106
Acc00695.1	LG1:10859216-10861216
Acc00696.1	LG1:10915583-10917583
Acc00697.1	LG1:10936017-10938017
Acc00698.1	LG1:10947639-10949639
Acc00699.1	LG1:10963838-10965838
Acc00700.1	LG1:10974273-10976273
Acc00701.1	LG1:11014925-11016925
Acc00702.1	LG1:11021788-11023788
Acc00703.1	LG1:11032631-11034631
Acc00704.1	LG1:11045357-11047357
Acc00705.1	LG1:11054161-11056161
Acc00706.1	LG1:11064293-11066293
Acc00707.1	LG1:11084360-11086360
Acc00708.1	LG1:11102167-11104167
Acc00709.1	LG1:11111122-11113122
Acc00710.1	LG1:11128759-11130759
Acc00711.1	LG1:11139724-11141724
Acc00712.1	LG1:11143905-11145905
Acc00713.1	LG1:11152569-11154569
Acc00715.1	LG1:11177327-11179327
Acc00716.1	LG1:11197699-11199699
Acc00717.1	LG1:11198864-11200864
Acc00718.1	LG1:11232984-11234984
Acc00719.1	LG1:11233771-11235771
Acc00720.1	LG1:11244654-11246654
Acc00721.1	LG1:11251724-11253724
Acc00722.1	LG1:11267609-11269609
Acc00723.1	LG1:11285259-11287259
Acc00724.1	LG1:11285479-11287479
Acc00725.1	LG1:11297614-11299614
Acc00726.1	LG1:11304724-11306724
Acc00727.1	LG1:11306099-11308099
Acc00728.1	LG1:11344409-11346409
Acc00729.1	LG1:11347112-11349112
Acc00730.1	LG1:11357384-11359384
Acc00731.1	LG1:11373515-11375515
Acc00732.1	LG1:11383604-11385604
Acc00733.1	LG1:11409139-11411139
Acc00734.1	LG1:11415381-11417381
Acc00735.1	LG1:11428364-11430364
Acc00737.1	LG1:11453577-11455577
Acc00738.1	LG1:11477627-11479627
Acc00739.1	LG1:11483432-11485432
Acc00740.1	LG1:11507065-11509065
Acc00742.1	LG1:11539077-11541077
Acc00743.1	LG1:11556662-11558662
Acc00744.1	LG1:11577388-11579388
Acc00745.1	LG1:11590177-11592177
Acc00746.1	LG1:11593103-11595103
Acc00747.1	LG1:11601856-11603856
Acc00748.1	LG1:11614555-11616555
Acc00749.1	LG1:11625751-11627751
Acc00750.1	LG1:11630187-11632187
Acc00751.1	LG1:11645993-11647993
Acc00752.1	LG1:11658250-11660250
Acc00753.1	LG1:11671850-11673850
Acc00754.1	LG1:11677083-11679083
Acc00755.1	LG1:11700503-11702503
Acc00756.1	LG1:11727798-11729798
Acc00757.1	LG1:11734984-11736984
Acc00758.1	LG1:11739465-11741465
Acc00759.1	LG1:11762045-11764045
Acc00760.1	LG1:11775754-11777754
Acc00761.1	LG1:11791994-11793994
Acc00762.1	LG1:11800634-11802634
Acc00763.1	LG1:11810074-11812074
Acc00764.1	LG1:11821365-11823365
Acc00765.1	LG1:11866228-11868228
Acc00766.1	LG1:11882524-11884524
Acc00767.1	LG1:11899294-11901294
Acc00769.1	LG1:11928312-11930312
Acc00770.1	LG1:11952742-11954742
Acc00771.1	LG1:11968441-11970441
Acc00772.1	LG1:12571357-12573357
Acc00773.1	LG1:12584609-12586609
Acc00774.1	LG1:12602247-12604247
Acc00775.1	LG1:12604881-12606881
Acc00776.1	LG1:12621362-12623362
Acc00777.1	LG1:12630260-12632260
Acc00778.1	LG1:12639279-12641279
Acc00779.1	LG1:12661082-12663082
Acc00780.1	LG1:12663189-12665189
Acc00781.1	LG1:12664962-12666962
Acc00782.1	LG1:12670402-12672402
Acc00783.1	LG1:12681448-12683448
Acc00784.1	LG1:12684373-12686373
Acc00785.1	LG1:12695598-12697598
Acc00786.1	LG1:12697703-12699703
Acc00787.1	LG1:12712648-12714648
Acc00788.1	LG1:12717463-12719463
Acc00789.1	LG1:12746324-12748324
Acc00790.1	LG1:12796287-12798287
Acc00791.1	LG1:12801120-12803120
Acc00792.1	LG1:12808928-12810928
Acc00793.1	LG1:12829353-12831353
Acc00794.1	LG1:12835023-12837023
Acc00795.1	LG1:12841903-12843903
Acc00796.1	LG1:12860526-12862526
Acc00797.1	LG1:12890484-12892484
Acc00798.1	LG1:12890699-12892699
Acc00799.1	LG1:12910789-12912789
Acc00800.1	LG1:12917419-12919419
Acc00801.1	LG1:12921279-12923279
Acc00802.1	LG1:12939224-12941224
Acc00803.1	LG1:12944884-12946884
Acc00804.1	LG1:12950884-12952884
Acc00805.1	LG1:12972319-12974319
Acc00806.1	LG1:12991124-12993124
Acc00807.1	LG1:13033627-13035627
Acc00808.1	LG1:13036139-13038139
Acc00809.1	LG1:13040798-13042798
Acc00810.1	LG1:13044186-13046186
Acc00811.1	LG1:13055321-13057321
Acc00812.1	LG1:13077146-13079146
Acc00813.1	LG1:13081931-13083931
Acc00814.1	LG1:13087731-13089731
Acc00815.1	LG1:13098424-13100424
Acc00816.1	LG1:13111334-13113334
Acc00817.1	LG1:13126336-13128336
Acc00818.1	LG1:13145494-13147494
Acc00819.1	LG1:13154289-13156289
Acc00820.1	LG1:13167548-13169548
Acc00821.1	LG1:13172009-13174009
Acc00822.1	LG1:13183271-13185271
Acc00823.1	LG1:13196886-13198886
Acc00824.1	LG1:13208426-13210426
Acc00825.1	LG1:13214827-13216827
Acc00826.1	LG1:13226259-13228259
Acc00827.1	LG1:13236593-13238593
Acc00828.1	LG1:13250285-13252285
Acc00829.1	LG1:13259919-13261919
Acc00830.1	LG1:13268558-13270558
Acc00831.1	LG1:13285659-13287659
Acc00832.1	LG1:13296969-13298969
Acc00833.1	LG1:13319110-13321110
Acc00834.1	LG1:13328344-13330344
Acc00835.1	LG1:13336984-13338984
Acc00836.1	LG1:13345814-13347814
Acc00837.1	LG1:13346553-13348553
Acc00838.1	LG1:13354016-13356016
Acc00839.1	LG1:13372182-13374182
Acc00840.1	LG1:13396099-13398099
Acc00841.1	LG1:13415813-13417813
Acc00842.1	LG1:13439238-13441238
Acc00843.1	LG1:13457671-13459671
Acc00844.1	LG1:13461593-13463593
Acc00845.1	LG1:13484148-13486148
Acc00846.1	LG1:13500128-13502128
Acc00847.1	LG1:13515662-13517662
Acc00848.1	LG1:13530235-13532235
Acc00849.1	LG1:13533977-13535977
Acc00850.1	LG1:13538281-13540281
Acc00851.1	LG1:13543975-13545975
Acc00852.1	LG1:13556969-13558969
Acc00853.1	LG1:13572287-13574287
Acc00854.1	LG1:13585775-13587775
Acc00855.1	LG1:13593300-13595300
Acc00856.1	LG1:13596558-13598558
Acc00857.1	LG1:13630870-13632870
Acc00858.1	LG1:13662560-13664560
Acc00859.1	LG1:13684627-13686627
Acc00860.1	LG1:13712090-13714090
Acc00861.1	LG1:13721572-13723572
Acc00862.1	LG1:13728079-13730079
Acc00863.1	LG1:13748939-13750939
Acc00864.1	LG1:13753592-13755592
Acc00865.1	LG1:13764582-13766582
Acc00866.1	LG1:13777632-13779632
Acc00867.1	LG1:13784239-13786239
Acc00868.1	LG1:13817071-13819071
Acc00869.1	LG1:13827947-13829947
Acc00870.1	LG1:13840092-13842092
Acc00871.1	LG1:13840434-13842434
Acc00872.1	LG1:13855000-13857000
Acc00873.1	LG1:13856249-13858249
Acc00874.1	LG1:13873350-13875350
Acc00875.1	LG1:13888477-13890477
Acc00876.1	LG1:13901838-13903838
Acc00879.1	LG1:13913063-13915063
Acc00880.1	LG1:13932358-13934358
Acc00881.1	LG1:13956978-13958978
Acc00882.1	LG1:13962101-13964101
Acc00883.1	LG1:13978465-13980465
Acc00884.1	LG1:13981597-13983597
Acc00885.1	LG1:14009891-14011891
Acc00886.1	LG1:14026874-14028874
Acc00887.1	LG1:14027461-14029461
Acc00888.1	LG1:14056588-14058588
Acc00889.1	LG1:14067317-14069317
Acc00890.1	LG1:14071722-14073722
Acc00891.1	LG1:14082407-14084407
Acc00892.1	LG1:14082152-14084152
Acc00893.1	LG1:14087083-14089083
Acc00894.1	LG1:14141726-14143726
Acc00895.1	LG1:14158092-14160092
Acc00896.1	LG1:14172325-14174325
Acc00897.1	LG1:14189507-14191507
Acc00898.1	LG1:14201028-14203028
Acc00899.1	LG1:14210756-14212756
Acc00900.1	LG1:14225037-14227037
Acc00901.1	LG1:14252847-14254847
Acc00902.1	LG1:14259487-14261487
Acc00903.1	LG1:14293399-14295399
Acc00904.1	LG1:14294548-14296548
Acc00905.1	LG1:14318253-14320253
Acc00906.1	LG1:14331332-14333332
Acc00907.1	LG1:14356024-14358024
Acc00908.1	LG1:14360228-14362228
Acc00909.1	LG1:14370712-14372712
Acc00910.1	LG1:14384467-14386467
Acc00911.1	LG1:14395622-14397622
Acc00912.1	LG1:14425298-14427298
Acc00913.1	LG1:14428122-14430122
Acc00914.1	LG1:14457419-14459419
Acc00915.1	LG1:14458909-14460909
Acc00916.1	LG1:14469599-14471599
Acc00917.1	LG1:14474399-14476399
Acc00918.1	LG1:14488739-14490739
Acc00919.1	LG1:14504504-14506504
Acc00920.1	LG1:14515889-14517889
Acc00921.1	LG1:14562121-14564121
Acc00922.1	LG1:14573704-14575704
Acc00923.1	LG1:14594513-14596513
Acc00924.1	LG1:14605149-14607149
Acc00925.1	LG1:14606914-14608914
Acc00926.1	LG1:14637595-14639595
Acc00927.1	LG1:14644659-14646659
Acc00928.1	LG1:14648644-14650644
Acc00929.1	LG1:14660959-14662959
Acc00930.1	LG1:14672439-14674439
Acc00931.1	LG1:14681523-14683523
Acc00932.1	LG1:14695524-14697524
Acc00933.1	LG1:14703574-14705574
Acc00934.1	LG1:14709120-14711120
Acc00936.1	LG1:14756939-14758939
Acc00937.1	LG1:14770298-14772298
Acc00938.1	LG1:14778819-14780819
Acc00939.1	LG1:14791146-14793146
Acc00940.1	LG1:14797291-14799291
Acc00941.1	LG1:14808246-14810246
Acc00942.1	LG1:14817586-14819586
Acc00944.1	LG1:14833061-14835061
Acc00945.1	LG1:14840031-14842031
Acc00946.1	LG1:14851748-14853748
Acc00947.1	LG1:14865011-14867011
Acc00948.1	LG1:14870611-14872611
Acc00949.1	LG1:14884006-14886006
Acc00950.1	LG1:14895836-14897836
Acc00951.1	LG1:14907504-14909504
Acc00952.1	LG1:14932641-14934641
Acc00953.1	LG1:14935795-14937795
Acc00954.1	LG1:14949941-14951941
Acc00955.1	LG1:14960018-14962018
Acc00956.1	LG1:14969732-14971732
Acc00957.1	LG1:14975457-14977457
Acc00958.1	LG1:14993906-14995906
Acc00959.1	LG1:15002677-15004677
Acc00960.1	LG1:15012694-15014694
Acc00961.1	LG1:15040737-15042737
Acc00962.1	LG1:15053269-15055269
Acc00963.1	LG1:15082459-15084459
Acc00964.1	LG1:15085974-15087974
Acc00965.1	LG1:15098828-15100828
Acc00966.1	LG1:15106731-15108731
Acc00967.1	LG1:15122907-15124907
Acc00968.1	LG1:15136998-15138998
Acc00969.1	LG1:15155536-15157536
Acc00970.1	LG1:15170266-15172266
Acc00971.1	LG1:15184158-15186158
Acc00972.1	LG1:15195367-15197367
Acc00973.1	LG1:15219202-15221202
Acc00974.1	LG1:15220846-15222846
Acc00975.1	LG1:15231166-15233166
Acc00976.1	LG1:15245949-15247949
Acc00977.1	LG1:15255741-15257741
Acc00978.1	LG1:15265606-15267606
Acc00979.1	LG1:15276694-15278694
Acc00980.1	LG1:15290282-15292282
Acc00981.1	LG1:15295896-15297896
Acc00982.1	LG1:15304666-15306666
Acc00983.1	LG1:15320675-15322675
Acc00984.1	LG1:15350563-15352563
Acc00985.1	LG1:15364225-15366225
Acc00986.1	LG1:15372313-15374313
Acc00987.1	LG1:15376132-15378132
Acc00989.1	LG1:15400053-15402053
Acc00990.1	LG1:15409624-15411624
Acc00991.1	LG1:15412843-15414843
Acc00992.1	LG1:15413846-15415846
Acc00993.1	LG1:15423573-15425573
Acc00994.1	LG1:15435404-15437404
Acc00995.1	LG1:15443935-15445935
Acc00996.1	LG1:15454533-15456533
Acc00997.1	LG1:15461183-15463183
Acc00998.1	LG1:15481833-15483833
Acc00999.1	LG1:15490648-15492648
Acc01000.1	LG1:15491110-15493110
Acc01001.1	LG1:15510268-15512268
Acc01002.1	LG1:15513785-15515785
Acc01003.1	LG1:15522850-15524850
Acc01004.1	LG1:15529511-15531511
Acc01005.1	LG1:15549127-15551127
Acc01006.1	LG1:15553710-15555710
Acc01007.1	LG1:15557258-15559258
Acc01008.1	LG1:15567260-15569260
Acc01009.1	LG1:15583434-15585434
Acc01010.1	LG1:15588065-15590065
Acc01011.1	LG1:15596591-15598591
Acc01012.1	LG1:15610020-15612020
Acc01013.1	LG1:15628715-15630715
Acc01014.1	LG1:15640885-15642885
Acc01015.1	LG1:15653906-15655906
Acc01016.1	LG1:15656860-15658860
Acc01017.1	LG1:15666571-15668571
Acc01018.1	LG1:15669090-15671090
Acc01019.1	LG1:15677025-15679025
Acc01020.1	LG1:15679260-15681260
Acc01021.1	LG1:15685715-15687715
Acc01022.1	LG1:15693538-15695538
Acc01023.1	LG1:15695033-15697033
Acc01024.1	LG1:15714558-15716558
Acc01025.1	LG1:15721143-15723143
Acc01027.1	LG1:15739293-15741293
Acc01028.1	LG1:15748838-15750838
Acc01029.1	LG1:15748023-15750023
Acc01030.1	LG1:15765227-15767227
Acc01031.1	LG1:15767283-15769283
Acc01032.1	LG1:15771413-15773413
Acc01033.1	LG1:15778083-15780083
Acc01034.1	LG1:15801779-15803779
Acc01035.1	LG1:15805906-15807906
Acc01036.1	LG1:15815868-15817868
Acc01037.1	LG1:15818943-15820943
Acc01038.1	LG1:15877359-15879359
Acc01039.1	LG1:15888265-15890265
Acc01040.1	LG1:15894070-15896070
Acc01041.1	LG1:15900390-15902390
Acc01042.1	LG1:15925535-15927535
Acc01043.1	LG1:15957742-15959742
Acc01044.1	LG1:15965228-15967228
Acc01045.1	LG1:15977710-15979710
Acc01046.1	LG1:15982660-15984660
Acc01047.1	LG1:15998332-16000332
Acc01048.1	LG1:16005070-16007070
Acc01049.1	LG1:16009340-16011340
Acc01050.1	LG1:16021414-16023414
Acc01051.1	LG1:16043434-16045434
Acc01052.1	LG1:16068595-16070595
Acc01053.1	LG1:16070864-16072864
Acc01054.1	LG1:16094886-16096886
Acc01055.1	LG1:16097254-16099254
Acc01056.1	LG1:16113643-16115643
Acc01057.1	LG1:16118013-16120013
Acc01058.1	LG1:16125719-16127719
Acc01059.1	LG1:16135369-16137369
Acc01060.1	LG1:16137488-16139488
Acc01061.1	LG1:16151417-16153417
Acc01062.1	LG1:16158085-16160085
Acc01063.1	LG1:16165229-16167229
Acc01064.1	LG1:16175399-16177399
Acc01065.1	LG1:16179325-16181325
Acc01066.1	LG1:16179910-16181910
Acc01067.1	LG1:16187909-16189909
Acc01068.1	LG1:16190814-16192814
Acc01069.1	LG1:16201029-16203029
Acc01070.1	LG1:16208737-16210737
Acc01071.1	LG1:16215457-16217457
Acc01072.1	LG1:16226537-16228537
Acc01073.1	LG1:16233287-16235287
Acc01074.1	LG1:16260482-16262482
Acc01075.1	LG1:16265098-16267098
Acc01076.1	LG1:16313342-16315342
Acc01077.1	LG1:16314693-16316693
Acc01079.1	LG1:16335303-16337303
Acc01080.1	LG1:16340757-16342757
Acc01081.1	LG1:16370517-16372517
Acc01082.1	LG1:16390689-16392689
Acc01083.1	LG1:16397165-16399165
Acc01084.1	LG1:16405230-16407230
Acc01085.1	LG1:16409351-16411351
Acc01086.1	LG1:16425760-16427760
Acc01087.1	LG1:16454720-16456720
Acc01089.1	LG1:16469305-16471305
Acc01090.1	LG1:16477640-16479640
Acc01091.1	LG1:16485005-16487005
Acc01092.1	LG1:16494366-16496366
Acc01093.1	LG1:16497256-16499256
Acc01094.1	LG1:16509850-16511850
Acc01095.1	LG1:16523860-16525860
Acc01096.1	LG1:16540930-16542930
Acc01097.1	LG1:16548809-16550809
Acc01098.1	LG1:16559245-16561245
Acc01099.1	LG1:16579973-16581973
Acc01100.1	LG1:16584358-16586358
Acc01101.1	LG1:16594917-16596917
Acc01102.1	LG1:16614393-16616393
Acc01103.1	LG1:16617930-16619930
Acc01104.1	LG1:16627728-16629728
Acc01105.1	LG1:16639858-16641858
Acc01106.1	LG1:16652773-16654773
Acc01107.1	LG1:16666723-16668723
Acc01108.1	LG1:16670314-16672314
Acc01109.1	LG1:16677208-16679208
Acc01110.1	LG1:16682508-16684508
Acc01111.1	LG1:16694743-16696743
Acc01112.1	LG1:16702203-16704203
Acc01113.1	LG1:16707553-16709553
Acc01114.1	LG1:16715569-16717569
Acc01115.1	LG1:16728343-16730343
Acc01116.1	LG1:16751793-16753793
Acc01117.1	LG1:16762230-16764230
Acc01118.1	LG1:16780945-16782945
Acc01119.1	LG1:16795265-16797265
Acc01120.1	LG1:16796580-16798580
Acc01121.1	LG1:16812920-16814920
Acc01122.1	LG1:16833655-16835655
Acc01123.1	LG1:16851190-16853190
Acc01124.1	LG1:16862043-16864043
Acc01125.1	LG1:16874915-16876915
Acc01126.1	LG1:16877750-16879750
Acc01127.1	LG1:16879275-16881275
Acc01128.1	LG1:16883834-16885834
Acc01129.1	LG1:16898160-16900160
Acc01130.1	LG1:16907476-16909476
Acc01131.1	LG1:16916885-16918885
Acc01132.1	LG1:16920604-16922604
Acc01133.1	LG1:16925569-16927569
Acc01134.1	LG1:16928909-16930909
Acc01135.1	LG1:16944939-16946939
Acc01136.1	LG1:16950689-16952689
Acc01137.1	LG1:16957594-16959594
Acc01138.1	LG1:16969948-16971948
Acc01139.1	LG1:17001396-17003396
Acc01140.1	LG1:17011314-17013314
Acc01141.1	LG1:17030682-17032682
Acc01142.1	LG1:17081137-17083137
Acc01143.1	LG1:17088362-17090362
Acc01144.1	LG1:17092609-17094609
Acc01145.1	LG1:17100095-17102095
Acc01146.1	LG1:17113697-17115697
Acc01147.1	LG1:17121584-17123584
Acc01148.1	LG1:17130896-17132896
Acc01149.1	LG1:17148842-17150842
Acc01150.1	LG1:17153490-17155490
Acc01151.1	LG1:17161181-17163181
Acc01152.1	LG1:17163537-17165537
Acc01153.1	LG1:17168387-17170387
Acc01154.1	LG1:17179447-17181447
Acc01155.1	LG1:17186557-17188557
Acc01156.1	LG1:17196622-17198622
Acc01157.1	LG1:17205307-17207307
Acc01158.1	LG1:17209367-17211367
Acc01159.1	LG1:17224920-17226920
Acc01160.1	LG1:17225337-17227337
Acc01161.1	LG1:17237449-17239449
Acc01162.1	LG1:17240972-17242972
Acc01163.1	LG1:17280125-17282125
Acc01164.1	LG1:17281684-17283684
Acc01165.1	LG1:17289644-17291644
Acc01166.1	LG1:17335999-17337999
Acc01168.1	LG1:17356906-17358906
Acc01169.1	LG1:17361973-17363973
Acc01170.1	LG1:17371659-17373659
Acc01171.1	LG1:17376464-17378464
Acc01172.1	LG1:17430547-17432547
Acc01173.1	LG1:17459682-17461682
Acc01174.1	LG1:17465567-17467567
Acc01175.1	LG1:17489922-17491922
Acc01176.1	LG1:17495912-17497912
Acc01177.1	LG1:17505092-17507092
Acc01178.1	LG1:17508955-17510955
Acc01179.1	LG1:17531945-17533945
Acc01180.1	LG1:17543187-17545187
Acc01181.1	LG1:17551817-17553817
Acc01183.1	LG1:17570047-17572047
Acc01184.1	LG1:17575427-17577427
Acc01185.1	LG1:17587607-17589607
Acc01186.1	LG1:17588759-17590759
Acc01187.1	LG1:17603370-17605370
Acc01188.1	LG1:17613977-17615977
Acc01189.1	LG1:17618822-17620822
Acc01190.1	LG1:17619567-17621567
Acc01191.1	LG1:17622197-17624197
Acc01192.1	LG1:17626162-17628162
Acc01193.1	LG1:17625677-17627677
Acc01194.1	LG1:17630307-17632307
Acc01195.1	LG1:17638487-17640487
Acc01196.1	LG1:17689372-17691372
Acc01197.1	LG1:17696210-17698210
Acc01198.1	LG1:17701622-17703622
Acc01199.1	LG1:17709457-17711457
Acc01200.1	LG1:17731452-17733452
Acc01201.1	LG1:17741452-17743452
Acc01202.1	LG1:17754850-17756850
Acc01203.1	LG1:17768520-17770520
Acc01204.1	LG1:17775880-17777880
Acc01205.1	LG1:17792532-17794532
Acc01206.1	LG1:17810765-17812765
Acc01207.1	LG1:17833675-17835675
Acc01208.1	LG1:17840696-17842696
Acc01209.1	LG1:17849235-17851235
Acc01210.1	LG1:17854403-17856403
Acc01211.1	LG1:17870565-17872565
Acc01212.1	LG1:17876652-17878652
Acc01213.1	LG1:17889125-17891125
Acc01214.1	LG1:17892590-17894590
Acc01215.1	LG1:17900105-17902105
Acc01216.1	LG1:17912337-17914337
Acc01217.1	LG1:17913320-17915320
Acc01218.1	LG1:17926745-17928745
Acc01219.1	LG1:17940385-17942385
Acc01220.1	LG1:17956917-17958917
Acc01221.1	LG1:17986605-17988605
Acc01222.1	LG1:18011250-18013250
Acc01223.1	LG1:18029165-18031165
Acc01225.1	LG1:18050060-18052060
Acc01226.1	LG1:18054465-18056465
Acc01227.1	LG1:18066305-18068305
Acc01228.1	LG1:18080575-18082575
Acc01229.1	LG1:18095950-18097950
Acc01230.1	LG1:18106719-18108719
Acc01231.1	LG1:18116899-18118899
Acc01232.1	LG1:18124832-18126832
Acc01233.1	LG1:18156903-18158903
Acc01234.1	LG1:18176530-18178530
Acc01235.1	LG1:18188107-18190107
Acc01236.1	LG1:18200477-18202477
Acc01237.1	LG1:18214727-18216727
Acc01239.1	LG1:18231447-18233447
Acc01240.1	LG1:18243215-18245215
Acc01241.1	LG1:18252837-18254837
Acc01242.1	LG1:18268999-18270999
Acc01243.1	LG1:18277412-18279412
Acc01244.1	LG1:18284972-18286972
Acc01245.1	LG1:18308152-18310152
Acc01246.1	LG1:18332922-18334922
Acc01247.1	LG1:18336143-18338143
Acc01248.1	LG1:18346394-18348394
Acc01249.1	LG1:18350717-18352717
Acc01250.1	LG1:18364795-18366795
Acc01252.1	LG1:18375350-18377350
Acc01253.1	LG1:18383226-18385226
Acc01254.1	LG1:18396737-18398737
Acc01255.1	LG1:18411882-18413882
Acc01256.1	LG1:18434410-18436410
Acc01257.1	LG1:18461212-18463212
Acc01258.1	LG1:18488603-18490603
Acc01259.1	LG1:18521218-18523218
Acc01260.1	LG1:18538169-18540169
Acc01261.1	LG1:18546558-18548558
Acc01262.1	LG15:7915950-7917950
Acc01263.1	LG15:7932079-7934079
Acc01264.1	LG15:7940199-7942199
Acc01265.1	LG15:7946246-7948246
Acc01266.1	LG15:7961204-7963204
Acc01269.1	LG14:14191718-14193718
Acc01270.1	LG14:14185153-14187153
Acc01272.1	LG14:14174665-14176665
Acc01273.1	LG14:14155777-14157777
Acc01274.1	LG14:14153096-14155096
Acc01275.1	LG14:14148538-14150538
Acc01276.1	LG14:14129975-14131975
Acc01277.1	LG14:14120425-14122425
Acc01278.1	LG14:14117101-14119101
Acc01279.1	LG14:14114293-14116293
Acc01280.1	LG14:14103835-14105835
Acc01281.1	LG14:14091501-14093501
Acc01282.1	LG14:14081729-14083729
Acc01283.1	LG14:14060944-14062944
Acc01285.1	LG14:14039224-14041224
Acc01286.1	LG14:14036522-14038522
Acc01287.1	LG14:14035274-14037274
Acc01288.1	LG14:14034084-14036084
Acc01289.1	LG14:14025854-14027854
Acc01290.1	LG14:14016154-14018154
Acc01291.1	LG14:14004671-14006671
Acc01292.1	LG14:13998613-14000613
Acc01293.1	LG14:13993054-13995054
Acc01294.1	LG14:13989099-13991099
Acc01295.1	LG14:13982744-13984744
Acc01296.1	LG14:13978958-13980958
Acc01297.1	LG14:13977064-13979064
Acc01298.1	LG14:13965424-13967424
Acc01299.1	LG14:13960133-13962133
Acc01300.1	LG14:13952869-13954869
Acc01301.1	LG14:13947591-13949591
Acc01302.1	LG14:13940474-13942474
Acc01303.1	LG14:13927044-13929044
Acc01304.1	LG14:13920114-13922114
Acc01305.1	LG14:13912829-13914829
Acc01306.1	LG14:13905304-13907304
Acc01307.1	LG14:13903634-13905634
Acc01308.1	LG14:13891493-13893493
Acc01309.1	LG14:13884459-13886459
Acc01310.1	LG14:13873569-13875569
Acc01311.1	LG14:13870836-13872836
Acc01313.1	LG14:13851309-13853309
Acc01314.1	LG14:13843019-13845019
Acc01315.1	LG14:13832883-13834883
Acc01316.1	LG14:13829549-13831549
Acc01317.1	LG14:13828694-13830694
Acc01318.1	LG14:13817030-13819030
Acc01319.1	LG14:13797762-13799762
Acc01321.1	LG14:13782328-13784328
Acc01322.1	LG14:13781834-13783834
Acc01323.1	LG14:13777491-13779491
Acc01324.1	LG14:13765907-13767907
Acc01325.1	LG14:13755217-13757217
Acc01326.1	LG14:13729569-13731569
Acc01327.1	LG14:13716479-13718479
Acc01328.1	LG14:13715894-13717894
Acc01331.1	LG14:13697209-13699209
Acc01332.1	LG14:13690178-13692178
Acc01333.1	LG14:13678872-13680872
Acc01334.1	LG14:13677673-13679673
Acc01335.1	LG14:13668263-13670263
Acc01336.1	LG14:13657219-13659219
Acc01337.1	LG14:13646129-13648129
Acc01338.1	LG14:13642038-13644038
Acc01339.1	LG14:13624496-13626496
Acc01340.1	LG14:13614127-13616127
Acc01341.1	LG14:13606723-13608723
Acc01342.1	LG14:13597428-13599428
Acc01343.1	LG14:13564107-13566107
Acc01344.1	LG14:14220583-14222583
Acc01346.1	LG2:26766-28766
Acc01347.1	LG2:46233-48233
Acc01348.1	LG2:50697-52697
Acc01350.1	LG2:72952-74952
Acc01351.1	LG2:72231-74231
Acc01352.1	LG2:90732-92732
Acc01353.1	LG2:90007-92007
Acc01354.1	LG2:108458-110458
Acc01355.1	LG2:120321-122321
Acc01356.1	LG2:138907-140907
Acc01357.1	LG2:155817-157817
Acc01358.1	LG2:164632-166632
Acc01359.1	LG2:187807-189807
Acc01360.1	LG2:189227-191227
Acc01361.1	LG2:201187-203187
Acc01362.1	LG2:223729-225729
Acc01363.1	LG2:244808-246808
Acc01364.1	LG2:245158-247158
Acc01365.1	LG2:254389-256389
Acc01366.1	LG2:259988-261988
Acc01367.1	LG2:273068-275068
Acc01368.1	LG2:285458-287458
Acc01369.1	LG2:293378-295378
Acc01370.1	LG2:305843-307843
Acc01371.1	LG2:316318-318318
Acc01372.1	LG2:328703-330703
Acc01373.1	LG2:335408-337408
Acc01374.1	LG2:349653-351653
Acc01375.1	LG2:354853-356853
Acc01376.1	LG2:358323-360323
Acc01377.1	LG2:362233-364233
Acc01378.1	LG2:365973-367973
Acc01379.1	LG2:374603-376603
Acc01380.1	LG2:377653-379653
Acc01381.1	LG2:384033-386033
Acc01382.1	LG2:385463-387463
Acc01383.1	LG2:394630-396630
Acc01384.1	LG2:404225-406225
Acc01385.1	LG2:408455-410455
Acc01386.1	LG2:412174-414174
Acc01387.1	LG2:425071-427071
Acc01388.1	LG2:432182-434182
Acc01389.1	LG2:440372-442372
Acc01390.2	LG2:455089-457089
Acc01391.1	LG2:456920-458920
Acc01392.1	LG2:467125-469125
Acc01393.1	LG2:472444-474444
Acc01394.1	LG2:483865-485865
Acc01395.1	LG2:491735-493735
Acc01396.1	LG2:492590-494590
Acc01397.1	LG2:502914-504914
Acc01398.1	LG2:507535-509535
Acc01399.1	LG2:521110-523110
Acc01400.1	LG2:531190-533190
Acc01402.1	LG2:538640-540640
Acc01403.1	LG2:563703-565703
Acc01404.1	LG2:573368-575368
Acc01405.1	LG2:585273-587273
Acc01406.1	LG2:593858-595858
Acc01407.1	LG2:593883-595883
Acc01408.1	LG2:605708-607708
Acc01409.1	LG2:608453-610453
Acc01410.1	LG2:617238-619238
Acc01411.1	LG2:618690-620690
Acc01412.1	LG2:633338-635338
Acc01413.1	LG2:669134-671134
Acc01414.1	LG2:650508-652508
Acc01415.1	LG2:665007-667007
Acc01416.1	LG2:685603-687603
Acc01417.1	LG26:7293110-7295110
Acc01418.1	LG2:724692-726692
Acc01419.1	LG2:730672-732672
Acc01420.1	LG2:733818-735818
Acc01421.1	LG2:742489-744489
Acc01422.1	LG2:754044-756044
Acc01423.1	LG2:755920-757920
Acc01424.1	LG2:762229-764229
Acc01425.1	LG2:773694-775694
Acc01426.1	LG2:775721-777721
Acc01428.1	LG2:777299-779299
Acc01429.1	LG2:784699-786699
Acc01430.1	LG2:793309-795309
Acc01431.1	LG2:798039-800039
Acc01432.1	LG2:813554-815554
Acc01433.1	LG2:829659-831659
Acc01434.1	LG2:842524-844524
Acc01435.1	LG2:857094-859094
Acc01436.1	LG2:859289-861289
Acc01437.1	LG2:865324-867324
Acc01438.1	LG2:868203-870203
Acc01439.1	LG2:874324-876324
Acc01440.1	LG2:875739-877739
Acc01441.1	LG2:881629-883629
Acc01442.1	LG2:889222-891222
Acc01443.1	LG2:903519-905519
Acc01444.1	LG2:911181-913181
Acc01445.1	LG2:914715-916715
Acc01446.1	LG2:928501-930501
Acc01447.1	LG2:937651-939651
Acc01448.1	LG2:942151-944151
Acc01449.1	LG2:951921-953921
Acc01450.1	LG2:954786-956786
Acc01451.1	LG2:970448-972448
Acc01452.1	LG2:983001-985001
Acc01453.1	LG2:990389-992389
Acc01454.1	LG2:998996-1000996
Acc01455.1	LG2:1003262-1005262
Acc01456.1	LG2:1005587-1007587
Acc01457.1	LG2:1009666-1011666
Acc01458.1	LG2:1018807-1020807
Acc01459.1	LG2:1034346-1036346
Acc01460.1	LG2:1043171-1045171
Acc01461.1	LG2:1049676-1051676
Acc01462.1	LG2:1055671-1057671
Acc01463.1	LG2:1059934-1061934
Acc01464.1	LG2:1070873-1072873
Acc01465.1	LG2:1082157-1084157
Acc01466.1	LG2:1094407-1096407
Acc01467.1	LG2:1117055-1119055
Acc01468.1	LG2:1118552-1120552
Acc01469.1	LG2:1128230-1130230
Acc01470.1	LG2:1134483-1136483
Acc01471.1	LG2:1137162-1139162
Acc01472.1	LG2:1152762-1154762
Acc01473.1	LG2:1157587-1159587
Acc01474.1	LG2:1179263-1181263
Acc01475.1	LG2:1184340-1186340
Acc01476.1	LG2:1184815-1186815
Acc01477.1	LG2:1192820-1194820
Acc01478.1	LG2:1204020-1206020
Acc01479.1	LG2:1208606-1210606
Acc01480.1	LG2:1223860-1225860
Acc01481.1	LG2:1236075-1238075
Acc01482.1	LG2:1243214-1245214
Acc01483.1	LG2:1250590-1252590
Acc01484.1	LG2:1254040-1256040
Acc01485.1	LG2:1254575-1256575
Acc01486.1	LG2:1262223-1264223
Acc01487.1	LG2:1267242-1269242
Acc01488.1	LG2:1272689-1274689
Acc01489.1	LG2:1288299-1290299
Acc01490.1	LG2:1298849-1300849
Acc01491.1	LG2:1306423-1308423
Acc01492.1	LG2:1318614-1320614
Acc01493.1	LG2:1328579-1330579
Acc01494.1	LG2:1343821-1345821
Acc01495.1	LG2:1350449-1352449
Acc01496.1	LG2:1350954-1352954
Acc01497.1	LG2:1353660-1355660
Acc01498.1	LG2:1365784-1367784
Acc01499.1	LG2:1382443-1384443
Acc01500.1	LG2:1390029-1392029
Acc01501.1	LG2:1389534-1391534
Acc01502.1	LG2:1400864-1402864
Acc01503.1	LG2:1405494-1407494
Acc01504.1	LG2:1409474-1411474
Acc01505.1	LG2:1439901-1441901
Acc01506.1	LG2:1443795-1445795
Acc01507.1	LG2:1466404-1468404
Acc01508.1	LG2:1489179-1491179
Acc01509.1	LG2:1503664-1505664
Acc01510.1	LG2:1509474-1511474
Acc01511.1	LG2:1520172-1522172
Acc01512.1	LG2:1524529-1526529
Acc01513.1	LG2:1534799-1536799
Acc01514.1	LG2:1545559-1547559
Acc01515.1	LG2:1546348-1548348
Acc01516.1	LG2:1557160-1559160
Acc01517.1	LG2:1560484-1562484
Acc01518.1	LG2:1565658-1567658
Acc01519.1	LG2:1578974-1580974
Acc01520.1	LG2:1587814-1589814
Acc01521.1	LG2:1599467-1601467
Acc01522.1	LG2:1603485-1605485
Acc01523.1	LG2:1609891-1611891
Acc01524.1	LG2:1615438-1617438
Acc01525.1	LG2:1626826-1628826
Acc01526.1	LG2:1628211-1630211
Acc01527.1	LG2:1629752-1631752
Acc01528.1	LG2:1641976-1643976
Acc01529.1	LG2:1652353-1654353
Acc01530.1	LG2:1668266-1670266
Acc01531.1	LG2:1674966-1676966
Acc01532.1	LG2:1676591-1678591
Acc01533.1	LG2:1680742-1682742
Acc01534.1	LG2:1696306-1698306
Acc01535.1	LG2:1696141-1698141
Acc01536.1	LG2:1710906-1712906
Acc01537.1	LG2:1716291-1718291
Acc01538.1	LG2:1724642-1726642
Acc01539.1	LG2:1728454-1730454
Acc01540.1	LG2:1746271-1748271
Acc01541.1	LG2:1755211-1757211
Acc01542.1	LG2:1765516-1767516
Acc01543.1	LG2:1768701-1770701
Acc01544.1	LG2:1795661-1797661
Acc01545.1	LG2:1798791-1800791
Acc01546.1	LG2:1802293-1804293
Acc01547.1	LG2:1812502-1814502
Acc01548.1	LG2:1829274-1831274
Acc01549.1	LG2:1846401-1848401
Acc01550.1	LG2:1855616-1857616
Acc01551.1	LG2:1863332-1865332
Acc01552.1	LG2:1865131-1867131
Acc01553.1	LG2:1869906-1871906
Acc01554.1	LG2:1874996-1876996
Acc01555.1	LG2:1880147-1882147
Acc01556.1	LG2:1904846-1906846
Acc01557.1	LG2:1932977-1934977
Acc01558.1	LG2:1943926-1945926
Acc01559.1	LG2:1991388-1993388
Acc01560.1	LG2:1994926-1996926
Acc01561.1	LG2:2005852-2007852
Acc01562.1	LG2:2023384-2025384
Acc01563.1	LG2:2054064-2056064
Acc01564.1	LG2:2057379-2059379
Acc01565.1	LG2:2096844-2098844
Acc01566.1	LG2:2103934-2105934
Acc01567.1	LG2:2113244-2115244
Acc01568.1	LG2:2115535-2117535
Acc01569.1	LG2:2128596-2130596
Acc01570.1	LG2:2130139-2132139
Acc01571.1	LG2:2144309-2146309
Acc01572.1	LG2:2159672-2161672
Acc01573.1	LG2:2164644-2166644
Acc01574.1	LG2:2169322-2171322
Acc01575.1	LG2:2177382-2179382
Acc01576.1	LG2:2190861-2192861
Acc01577.1	LG2:2198554-2200554
Acc01578.1	LG2:2212807-2214807
Acc01579.1	LG2:2217992-2219992
Acc01580.1	LG2:2228384-2230384
Acc01581.1	LG2:2239263-2241263
Acc01582.1	LG2:2245734-2247734
Acc01583.1	LG2:2255681-2257681
Acc01584.1	LG2:2255869-2257869
Acc01585.1	LG2:2267364-2269364
Acc01586.1	LG2:2283215-2285215
Acc01587.1	LG2:2283849-2285849
Acc01588.1	LG2:2292076-2294076
Acc01589.1	LG2:2304185-2306185
Acc01590.1	LG2:2304389-2306389
Acc01591.1	LG2:2322725-2324725
Acc01592.1	LG2:2332653-2334653
Acc01593.1	LG2:2341222-2343222
Acc01594.1	LG2:2348497-2350497
Acc01595.1	LG2:2348749-2350749
Acc01596.1	LG2:2374729-2376729
Acc01597.1	LG2:2375272-2377272
Acc01598.1	LG2:2386305-2388305
Acc01599.1	LG2:2394197-2396197
Acc01600.1	LG2:2398412-2400412
Acc01601.1	LG2:2413323-2415323
Acc01602.1	LG2:2414798-2416798
Acc01603.1	LG2:2423989-2425989
Acc01604.1	LG2:2438582-2440582
Acc01605.1	LG2:2442897-2444897
Acc01606.1	LG2:2449752-2451752
Acc01607.1	LG2:2460902-2462902
Acc01608.1	LG2:2458052-2460052
Acc01610.1	LG2:2469932-2471932
Acc01611.1	LG2:2471910-2473910
Acc01612.1	LG2:2477777-2479777
Acc01613.1	LG2:2482913-2484913
Acc01614.1	LG2:2496672-2498672
Acc01615.1	LG2:2505756-2507756
Acc01616.1	LG2:2512425-2514425
Acc01618.1	LG2:2527115-2529115
Acc01619.1	LG2:2532535-2534535
Acc01620.1	LG2:2544040-2546040
Acc01622.1	LG2:2555525-2557525
Acc01623.1	LG2:2574640-2576640
Acc01624.1	LG2:2581276-2583276
Acc01625.1	LG2:2583105-2585105
Acc01626.1	LG2:2590310-2592310
Acc01627.1	LG2:2595120-2597120
Acc01628.1	LG2:2609340-2611340
Acc01629.1	LG2:2614595-2616595
Acc01630.1	LG2:2619597-2621597
Acc01631.1	LG2:2641387-2643387
Acc01632.1	LG2:2648035-2650035
Acc01633.1	LG2:2652965-2654965
Acc01634.1	LG2:2681527-2683527
Acc01635.1	LG2:2690947-2692947
Acc01636.1	LG2:2692856-2694856
Acc01637.1	LG2:2705621-2707621
Acc01638.1	LG2:2722221-2724221
Acc01639.1	LG2:2728002-2730002
Acc01640.1	LG2:2743199-2745199
Acc01641.1	LG2:2746782-2748782
Acc01642.1	LG2:2755704-2757704
Acc01643.1	LG2:2777187-2779187
Acc01644.1	LG2:2783197-2785197
Acc01645.1	LG2:2790772-2792772
Acc01646.1	LG2:2799772-2801772
Acc01647.1	LG2:2813382-2815382
Acc01648.1	LG2:2822762-2824762
Acc01649.1	LG2:2826942-2828942
Acc01650.1	LG2:2840742-2842742
Acc01651.1	LG2:2867645-2869645
Acc01652.1	LG2:2896734-2898734
Acc01653.1	LG2:2903934-2905934
Acc01655.1	LG2:2950253-2952253
Acc01656.1	LG2:2952906-2954906
Acc01657.1	LG2:2960244-2962244
Acc01658.1	LG2:2966686-2968686
Acc01659.1	LG2:2985379-2987379
Acc01660.1	LG2:2994157-2996157
Acc01661.1	LG2:3032928-3034928
Acc01662.1	LG2:3048763-3050763
Acc01663.1	LG2:3049578-3051578
Acc01664.1	LG2:3063480-3065480
Acc01665.1	LG2:3067248-3069248
Acc01666.1	LG2:3081063-3083063
Acc01667.1	LG2:3089448-3091448
Acc01668.1	LG2:3107513-3109513
Acc01669.1	LG2:3135440-3137440
Acc01670.1	LG2:3146953-3148953
Acc01671.1	LG2:3150367-3152367
Acc01672.1	LG2:3166933-3168933
Acc01673.1	LG2:3176409-3178409
Acc01674.1	LG2:3197949-3199949
Acc01675.1	LG2:3207408-3209408
Acc01676.1	LG2:3219343-3221343
Acc01677.1	LG2:3224525-3226525
Acc01678.1	LG2:3230813-3232813
Acc01679.1	LG2:3242205-3244205
Acc01680.1	LG2:3258165-3260165
Acc01681.1	LG2:3260820-3262820
Acc01682.1	LG2:3281665-3283665
Acc01683.1	LG2:3290995-3292995
Acc01684.1	LG2:3295225-3297225
Acc01685.1	LG2:3305263-3307263
Acc01686.1	LG2:3307630-3309630
Acc01687.1	LG2:3341565-3343565
Acc01688.1	LG2:3343420-3345420
Acc01689.1	LG2:3362830-3364830
Acc01690.1	LG2:3377785-3379785
Acc01691.1	LG2:3388617-3390617
Acc01692.1	LG2:3399482-3401482
Acc01693.1	LG2:3408877-3410877
Acc01694.1	LG2:3418527-3420527
Acc01695.1	LG2:3419622-3421622
Acc01696.1	LG2:3438312-3440312
Acc01697.1	LG2:3450237-3452237
Acc01698.1	LG2:3454352-3456352
Acc01699.1	LG2:3459147-3461147
Acc01700.1	LG2:3476592-3478592
Acc01701.1	LG2:3492502-3494502
Acc01702.1	LG2:3505114-3507114
Acc01703.1	LG2:3525580-3527580
Acc01704.1	LG2:3529155-3531155
Acc01705.1	LG2:3536587-3538587
Acc01706.1	LG2:3542635-3544635
Acc01707.1	LG2:3557266-3559266
Acc01708.1	LG2:3569245-3571245
Acc01709.1	LG2:3582676-3584676
Acc01710.1	LG2:3589829-3591829
Acc01711.1	LG2:3599275-3601275
Acc01712.1	LG2:3610613-3612613
Acc01713.1	LG2:3622760-3624760
Acc01714.1	LG2:3652150-3654150
Acc01715.1	LG2:3659401-3661401
Acc01716.1	LG2:3671327-3673327
Acc01717.1	LG2:3678772-3680772
Acc01718.1	LG2:3684484-3686484
Acc01719.1	LG2:3695052-3697052
Acc01720.1	LG2:3707418-3709418
Acc01721.1	LG2:3710667-3712667
Acc01722.1	LG2:3715867-3717867
Acc01723.1	LG2:3725982-3727982
Acc01725.1	LG2:3745487-3747487
Acc01726.1	LG2:3756030-3758030
Acc01727.1	LG2:3767685-3769685
Acc01728.1	LG2:3775325-3777325
Acc01729.1	LG2:3776297-3778297
Acc01730.1	LG2:3789854-3791854
Acc01731.1	LG2:3790301-3792301
Acc01732.1	LG2:3795736-3797736
Acc01733.1	LG2:3796900-3798900
Acc01734.1	LG2:3816237-3818237
Acc01735.1	LG2:3829501-3831501
Acc01736.1	LG2:3851207-3853207
Acc01737.1	LG2:3859902-3861902
Acc01738.1	LG2:3864762-3866762
Acc01739.1	LG2:3868707-3870707
Acc01740.1	LG2:3879067-3881067
Acc01741.1	LG2:3899007-3901007
Acc01742.1	LG2:3910906-3912906
Acc01743.1	LG2:3910951-3912951
Acc01744.1	LG2:3920627-3922627
Acc01745.1	LG2:3930287-3932287
Acc01746.1	LG2:3937212-3939212
Acc01747.1	LG2:3946365-3948365
Acc01748.1	LG2:3981508-3983508
Acc01749.1	LG2:4001437-4003437
Acc01750.1	LG2:4015953-4017953
Acc01751.1	LG2:4030178-4032178
Acc01753.1	LG2:4054948-4056948
Acc01754.1	LG2:4064934-4066934
Acc01755.1	LG2:4086054-4088054
Acc01756.1	LG2:4091764-4093764
Acc01757.1	LG2:4095449-4097449
Acc01758.1	LG2:4107704-4109704
Acc01760.1	LG2:4118579-4120579
Acc01761.1	LG2:4127199-4129199
Acc01762.2	LG2:4133469-4135469
Acc01763.1	LG2:4151323-4153323
Acc01764.1	LG2:4155979-4157979
Acc01765.1	LG2:4162604-4164604
Acc01766.1	LG2:4171211-4173211
Acc01767.1	LG2:4190159-4192159
Acc01768.1	LG2:4197739-4199739
Acc01769.1	LG2:4201439-4203439
Acc01770.1	LG2:4211983-4213983
Acc01771.1	LG2:4227910-4229910
Acc01772.1	LG2:4229337-4231337
Acc01773.1	LG2:4241770-4243770
Acc01774.1	LG2:4253808-4255808
Acc01775.1	LG2:4262123-4264123
Acc01776.1	LG2:4274288-4276288
Acc01777.1	LG2:4319569-4321569
Acc01778.1	LG2:4324036-4326036
Acc01779.1	LG2:4336813-4338813
Acc01780.1	LG2:4344730-4346730
Acc01781.1	LG2:4348073-4350073
Acc01782.1	LG2:4348860-4350860
Acc01783.1	LG2:4357707-4359707
Acc01784.1	LG2:4368201-4370201
Acc01785.1	LG2:4378243-4380243
Acc01786.1	LG2:4393453-4395453
Acc01787.1	LG2:4398769-4400769
Acc01788.1	LG2:4407151-4409151
Acc01789.1	LG2:4411474-4413474
Acc01790.1	LG2:4418328-4420328
Acc01792.1	LG2:4435491-4437491
Acc01793.1	LG2:4447693-4449693
Acc01794.1	LG2:4476633-4478633
Acc01795.1	LG2:4485783-4487783
Acc01796.1	LG2:4497920-4499920
Acc01797.1	LG2:4502058-4504058
Acc01798.1	LG2:4523799-4525799
Acc01799.1	LG2:4541952-4543952
Acc01800.1	LG2:4546405-4548405
Acc01801.1	LG2:4554015-4556015
Acc01802.1	LG2:4560290-4562290
Acc01803.1	LG2:4560415-4562415
Acc01804.1	LG2:4565876-4567876
Acc01805.1	LG2:4601006-4603006
Acc01806.1	LG2:4602715-4604715
Acc01807.1	LG2:4614326-4616326
Acc01808.1	LG2:4622348-4624348
Acc01809.1	LG2:4629655-4631655
Acc01810.1	LG2:4638423-4640423
Acc01811.1	LG2:4649285-4651285
Acc01812.1	LG2:4659450-4661450
Acc01813.1	LG2:4665760-4667760
Acc01814.1	LG2:4680320-4682320
Acc01815.1	LG2:4689111-4691111
Acc01816.1	LG2:4699587-4701587
Acc01817.1	LG2:4712629-4714629
Acc01818.1	LG2:4727077-4729077
Acc01819.1	LG2:4736892-4738892
Acc01820.1	LG2:4743702-4745702
Acc01821.1	LG2:4755777-4757777
Acc01822.1	LG2:4768292-4770292
Acc01823.1	LG2:4778167-4780167
Acc01824.1	LG2:4782462-4784462
Acc01825.1	LG2:4800330-4802330
Acc01826.1	LG2:4807851-4809851
Acc01827.1	LG2:4824277-4826277
Acc01828.1	LG2:4834017-4836017
Acc01829.1	LG2:4837677-4839677
Acc01830.1	LG2:4842267-4844267
Acc01831.1	LG2:4842062-4844062
Acc01832.1	LG2:4860990-4862990
Acc01833.1	LG2:4862356-4864356
Acc01834.1	LG2:4873002-4875002
Acc01835.1	LG2:4886907-4888907
Acc01836.1	LG2:4896058-4898058
Acc01837.1	LG2:4898294-4900294
Acc01838.1	LG2:4904800-4906800
Acc01839.1	LG2:4916080-4918080
Acc01840.1	LG2:4927730-4929730
Acc01841.1	LG2:4939064-4941064
Acc01842.1	LG2:4952185-4954185
Acc01843.1	LG2:4981409-4983409
Acc01845.1	LG2:5014745-5016745
Acc01846.1	LG2:5031426-5033426
Acc01847.1	LG2:5043395-5045395
Acc01848.1	LG2:5075011-5077011
Acc01849.1	LG2:5124971-5126971
Acc01850.1	LG2:5144651-5146651
Acc01851.1	LG2:5153891-5155891
Acc01852.1	LG2:5164091-5166091
Acc01853.1	LG2:5169041-5171041
Acc01854.1	LG2:5172921-5174921
Acc01855.1	LG2:5183646-5185646
Acc01856.1	LG2:5187511-5189511
Acc01857.1	LG2:5199281-5201281
Acc01858.1	LG2:5201501-5203501
Acc01859.1	LG2:5207228-5209228
Acc01860.1	LG2:5219246-5221246
Acc01861.1	LG2:5251976-5253976
Acc01862.1	LG2:5269185-5271185
Acc01863.1	LG2:5284316-5286316
Acc01864.1	LG2:5298120-5300120
Acc01865.1	LG2:5315715-5317715
Acc01866.1	LG2:5322239-5324239
Acc01867.1	LG2:5333195-5335195
Acc01868.1	LG2:5347250-5349250
Acc01869.1	LG2:5360082-5362082
Acc01870.1	LG2:5368015-5370015
Acc01871.1	LG2:5389810-5391810
Acc01872.1	LG2:5403242-5405242
Acc01873.1	LG2:5411545-5413545
Acc01874.1	LG2:5418791-5420791
Acc01875.1	LG2:5433055-5435055
Acc01876.1	LG8:21424449-21426449
Acc01877.1	LG8:21431795-21433795
Acc01878.1	LG2:5443371-5445371
Acc01879.1	LG2:5457794-5459794
Acc01880.1	LG2:5480492-5482492
Acc01881.1	LG2:5483191-5485191
Acc01882.1	LG2:5495662-5497662
Acc01884.1	LG2:5506908-5508908
Acc01885.1	LG2:5517675-5519675
Acc01886.1	LG2:5520709-5522709
Acc01887.1	LG2:5536367-5538367
Acc01888.1	LG2:5552114-5554114
Acc01889.1	LG2:5552129-5554129
Acc01890.1	LG2:5567484-5569484
Acc01891.1	LG2:5579233-5581233
Acc01892.1	LG2:5596165-5598165
Acc01893.1	LG2:5611609-5613609
Acc01894.1	LG2:5617079-5619079
Acc01895.1	LG2:5629936-5631936
Acc01896.1	LG2:5638952-5640952
Acc01897.1	LG2:5649289-5651289
Acc01898.1	LG2:5669046-5671046
Acc01899.1	LG2:5693144-5695144
Acc01900.1	LG2:5702466-5704466
Acc01902.1	LG2:5729340-5731340
Acc01903.1	LG2:5731533-5733533
Acc01904.1	LG2:5737919-5739919
Acc01905.1	LG2:5753404-5755404
Acc01906.1	LG2:5759215-5761215
Acc01907.1	LG2:5760487-5762487
Acc01908.1	LG2:5776524-5778524
Acc01909.1	LG2:5791044-5793044
Acc01910.1	LG2:5799664-5801664
Acc01911.1	LG2:5808245-5810245
Acc01912.1	LG2:5813000-5815000
Acc01913.1	LG2:5834996-5836996
Acc01914.1	LG2:5844882-5846882
Acc01915.1	LG2:5855371-5857371
Acc01916.1	LG2:5873885-5875885
Acc01917.1	LG2:5878089-5880089
Acc01918.1	LG2:5895445-5897445
Acc01919.1	LG2:5895466-5897466
Acc01920.1	LG2:5905209-5907209
Acc01921.1	LG2:5926225-5928225
Acc01922.1	LG2:5946449-5948449
Acc01923.1	LG2:5949729-5951729
Acc01924.1	LG2:5963512-5965512
Acc01925.1	LG2:5968431-5970431
Acc01927.1	LG2:5982667-5984667
Acc01928.1	LG2:5993774-5995774
Acc01929.1	LG2:6000879-6002879
Acc01930.1	LG2:6008530-6010530
Acc01931.1	LG2:6019525-6021525
Acc01932.1	LG2:6028420-6030420
Acc01933.1	LG2:6034305-6036305
Acc01934.1	LG2:6045510-6047510
Acc01935.1	LG2:6058710-6060710
Acc01936.1	LG2:6068523-6070523
Acc01937.1	LG2:6078114-6080114
Acc01938.1	LG2:6112726-6114726
Acc01939.1	LG2:6120218-6122218
Acc01940.1	LG2:6141747-6143747
Acc01941.1	LG2:6172558-6174558
Acc01942.1	LG2:6179597-6181597
Acc01943.1	LG2:6180038-6182038
Acc01944.1	LG2:6199166-6201166
Acc01945.1	LG2:6242889-6244889
Acc01946.1	LG2:6248911-6250911
Acc01947.1	LG2:6253867-6255867
Acc01948.1	LG2:6276556-6278556
Acc01949.1	LG2:6285269-6287269
Acc01950.1	LG2:6289927-6291927
Acc01951.1	LG2:6292287-6294287
Acc01952.1	LG2:6312315-6314315
Acc01953.1	LG2:6321290-6323290
Acc01954.1	LG2:6348669-6350669
Acc01955.1	LG2:6350144-6352144
Acc01956.1	LG2:6366957-6368957
Acc01957.1	LG2:6374677-6376677
Acc01958.1	LG2:6381966-6383966
Acc01959.1	LG2:6387390-6389390
Acc01960.1	LG2:6390325-6392325
Acc01961.1	LG2:6400990-6402990
Acc01962.1	LG2:6423399-6425399
Acc01963.1	LG2:6428194-6430194
Acc01964.1	LG2:6449133-6451133
Acc01965.1	LG2:6457677-6459677
Acc01966.1	LG2:6462110-6464110
Acc01967.1	LG2:6473893-6475893
Acc01968.1	LG2:6491327-6493327
Acc01969.1	LG2:6496597-6498597
Acc01970.1	LG2:6515901-6517901
Acc01971.1	LG2:6518660-6520660
Acc01972.1	LG2:6523522-6525522
Acc01973.1	LG2:6551496-6553496
Acc01974.1	LG2:6572194-6574194
Acc01975.1	LG2:6599335-6601335
Acc01976.1	LG2:6617227-6619227
Acc01977.1	LG2:6622519-6624519
Acc01978.1	LG2:6641678-6643678
Acc01979.1	LG2:6654585-6656585
Acc01980.1	LG2:6677798-6679798
Acc01981.1	LG2:6678998-6680998
Acc01982.1	LG2:6693338-6695338
Acc01983.1	LG2:6712738-6714738
Acc01987.1	LG22:13132602-13134602
Acc01988.1	LG22:13102200-13104200
Acc01989.1	LG22:13095388-13097388
Acc01990.1	LG22:13072338-13074338
Acc01991.1	LG22:13050195-13052195
Acc01992.1	LG22:13011455-13013455
Acc01993.1	LG22:13001875-13003875
Acc01996.1	LG22:12974715-12976715
Acc01997.1	LG22:12951285-12953285
Acc01998.1	LG22:12941235-12943235
Acc01999.1	LG22:12913279-12915279
Acc02000.1	LG22:12902000-12904000
Acc02001.1	LG22:12890542-12892542
Acc02002.1	LG22:12880268-12882268
Acc02003.1	LG22:12862902-12864902
Acc02004.1	LG22:12856676-12858676
Acc02005.1	LG22:12837553-12839553
Acc02006.1	LG22:12814036-12816036
Acc02007.1	LG22:12802666-12804666
Acc02008.1	LG22:12788361-12790361
Acc02010.1	LG22:12745986-12747986
Acc02011.1	LG22:12739492-12741492
Acc02012.1	LG22:12717619-12719619
Acc02013.1	LG2:6739438-6741438
Acc02014.1	LG2:6773432-6775432
Acc02015.1	LG2:6785794-6787794
Acc02016.1	LG2:6803993-6805993
Acc02017.1	LG2:6853670-6855670
Acc02018.1	LG2:6887814-6889814
Acc02019.1	LG2:6905277-6907277
Acc02020.1	LG2:6918515-6920515
Acc02021.1	LG2:6942968-6944968
Acc02022.1	LG2:6959557-6961557
Acc02023.1	LG2:6978424-6980424
Acc02024.1	LG2:7002737-7004737
Acc02025.1	LG2:7194899-7196899
Acc02026.1	LG22:1869705-1871705
Acc02027.1	LG22:1895360-1897360
Acc02028.1	LG22:1910756-1912756
Acc02029.1	LG22:1928960-1930960
Acc02030.1	LG22:1934746-1936746
Acc02031.1	LG22:1942152-1944152
Acc02032.1	LG22:1954292-1956292
Acc02033.1	LG22:2207372-2209372
Acc02034.1	LG22:2200362-2202362
Acc02035.1	LG22:2187967-2189967
Acc02036.1	LG22:2183787-2185787
Acc02037.1	LG22:2169311-2171311
Acc02038.1	LG22:2167228-2169228
Acc02039.1	LG22:2157162-2159162
Acc02040.1	LG22:2148949-2150949
Acc02041.1	LG22:2134449-2136449
Acc02042.1	LG22:2118773-2120773
Acc02043.1	LG22:2108212-2110212
Acc02044.1	LG22:2107060-2109060
Acc02045.1	LG22:2098986-2100986
Acc02046.1	LG22:2069747-2071747
Acc02047.1	LG22:2067698-2069698
Acc02048.1	LG22:2045549-2047549
Acc02049.1	LG22:2033824-2035824
Acc02050.1	LG22:2027835-2029835
Acc02051.1	LG22:2015199-2017199
Acc02052.1	LG22:2016100-2018100
Acc02053.1	LG22:2008334-2010334
Acc02054.1	LG22:1989509-1991509
Acc02056.1	LG22:1964009-1966009
Acc02057.1	LG22:1953929-1955929
Acc02058.1	LG22:2223685-2225685
Acc02059.1	LG22:2233350-2235350
Acc02060.1	LG22:2240240-2242240
Acc02061.1	LG22:2251152-2253152
Acc02062.2	LG22:2259390-2261390
Acc02065.1	LG22:2296163-2298163
Acc02066.1	LG22:2300686-2302686
Acc02067.1	LG22:2318997-2320997
Acc02068.1	LG22:2330365-2332365
Acc02069.1	LG22:2341173-2343173
Acc02070.1	LG22:2348434-2350434
Acc02071.1	LG22:2354233-2356233
Acc02072.1	LG22:2381452-2383452
Acc02073.1	LG22:2394954-2396954
Acc02074.1	LG22:2406455-2408455
Acc02076.1	LG22:2421750-2423750
Acc02077.1	LG22:2434048-2436048
Acc02078.1	LG22:2438628-2440628
Acc02079.1	LG22:2439763-2441763
Acc02080.1	LG22:2447643-2449643
Acc02081.1	LG22:2464891-2466891
Acc02082.1	LG22:2481332-2483332
Acc02083.1	LG22:2489920-2491920
Acc02084.1	LG22:2506815-2508815
[truncated: 31,046 more rows]

## Sheet: Supplemental Table S5
Supplemental Data Set S5 Primer note for this study.
primers	sequencesa	target vectors
For transient reporter assay
AcACS1-prom1k-TOPO-F	CACCAATTAACCCAGTGCTAATTCAGA	for construction of pACS1-Luc/pACS1mut-Luc
AcACS1-prom1k-TOPO-R	TATACCTGATTCTCTGCTAAGCC
AcERT2-prom1k-TOPO-F	CACCCGTGCCTCTCTAAATAAAAAATATAGA	for construction of pERT2-Luc/pERT2mut-Luc
AcERT2-prom1k-TOPO-R	GATCTCACAATTCAACAAAATCA
AcERF6-prom1k-TOPO-F	CACCAACCTAGCAATGAGATGCAA	for construction of pERF6-Luc/pERF6mut-Luc
AcERF6-prom1k-TOPO-R	GGAAAATGCATCTGGTCTC
ABI5-pPLV26-F	TAGTTGGAATAGGTTCATGGCCTCGCCTGGTGGAGCTTGTT	for construction of p35S-ABI5
ABI5-pPLV26-R	AGTATGGAGTTGGGTTCTCAGTACATGATGGGCTGGTTCAGG
G2-like1-pPLV26-F	TAGTTGGAATAGGTTCATGGGTTCCATTCCTCAT	for construction of p35S-G2-like1
G2-like1-pPLV26-R	AGTATGGAGTTGGGTTCCTATACATCGACTTTTCCAGACAT
MYB81-pPLV26-F	TAGTTGGAATAGGTTCATGAGTCAGATGACAAATGAGAGT	for construction of p35S-MYB81
MYB81-pPLV26-R	AGTATGGAGTTGGGTTCTCAAGGGAGTTCAGACATCTG
G2-like2-pPLV26-F	TAGTTGGAATAGGTTCATGGAGAGAGGTTATGGCG	for construction of p35S-G2-like2
G2-like2-pPLV26-R	AGTATGGAGTTGGGTTCTCAGACCCCACTTTTACCAA
RenLuc-pPLV26-F	TAGTTGGAATAGGTTAACATGACTTCGAAAGTTTATGATCCAG	for construction of p35S-RenLuc
RenLuc-pPLV26-R	GTATGGAGTTGGGTTAACTTATTGTTCATTTTTGAGAACTCGCT
For kiwifuit DAP-seq analysis
ABI5-startF-pENTR	CACCATGGCCTCGCCTGGTGGAGCTTGTT	for construction of pHALO-ABI5
ABI5-stopR-pENTR	TCAGTACATGATGGGCTGGTTCAGG
G2-like1-startF-pENTR	CACCATGGGTTCCATTCCTCATGAACTGC	for construction of pHALO-G2-like1
G2-like1-stopR-pENTR	CTATACATCGACTTTTCCAGACATG
MYB81-startF-pENTR	CACCATGAGTCAGATGACAAATGAGAGTG	for construction of pHALO-MYB81
MYB81-stopR-pENTR	TCAAGGGAGTTCAGACATCTGGCAG
G2-like2-startF-pENTR	CACCATGGAGAGAGGTTATGGCGGCGGCG	for construction of pHALO-G2-like2
G2-like2-stopR-pENTR	TCAGACCCCACTTTTACCAATGAAA
a Adapter sequences for cloning process were highlighted in red

## Sheet: Supplemental Table S6
Supplemental Table S6 Genes directly connected to ACS1 by WGCNA analysis
Gene ID (Pilkington et al. 2019)	Arabidopsis ortholog (TAIR10)	annotation with TAIR10
Acc10170.1	AT3G53750.1	ACT3 | actin 3
Acc04113.1	AT1G50010.1	TUA2 | tubulin alpha-2 chain
Acc31775.1	AT2G29500.1	HSP20-like chaperones superfamily protein
Acc27707.1	AT5G02500.1	HSC70-1, HSP70-1, AT-HSC70-1, HSC70 | heat shock cognate protein 70-1
Acc21180.1	AT5G09590.1	MTHSC70-2, HSC70-5 | mitochondrial HSO70 2
Acc32830.1	AT1G60070.2	Adaptor protein complex AP-1, gamma subunit
Acc16353.1	AT4G38380.1	MATE efflux family protein
Acc06401.1	AT2G34660.1	ATMRP2, EST4, MRP2, ABCC2, AtABCC2 | multidrug resistance-associated protein 2
Acc19654.1	AT2G47800.1	ATMRP4, EST3, MRP4, ABCC4 | multidrug resistance-associated protein 4
Acc01534.1	AT3G56130.1	biotin/lipoyl attachment domain-containing protein
Acc29136.1	AT5G11560.1	catalytics
Acc17798.1	AT1G52360.2	Coatomer, beta' subunit
Acc10137.1	AT4G36480.1	ATLCB1, LCB1, EMB2779, FBR11 | long-chain base1
Acc26667.1	AT5G15530.1	BCCP2, CAC1-B | biotin carboxyl carrier protein 2
Acc04937.1	AT3G26618.1	ERF1-3 | eukaryotic release factor 1-3
Acc18249.1	AT3G47700.1	MAG2 | RINT-1 / TIP-1 family
Acc14514.1	AT2G25290.1	Phox1 | Octicosapeptide/Phox/Bem1p (PB1) domain-containing protein / tetratricopeptide repeat (TPR)-containing protein
Acc32819.1	AT1G23550.1	SRO2 | similar to RCD one 2
Acc06566.1	AT1G29050.1	TBL38 | TRICHOME BIREFRINGENCE-LIKE 38
Acc29326.1	AT5G61150.1	VIP4 | leo1-like family protein
Acc12937.1	AT5G20700.1	Protein of unknown function (DUF581)
Acc07453.1	NA	Unknown protein
Acc21154.1	AT1G44910.1	ATPRP40A, PRP40A | pre-mRNA-processing protein 40A
Acc04130.1	AT5G04560.2	DME | HhH-GPD base excision DNA repair family protein
Acc08232.1	AT5G14280.1	DNA-binding storekeeper protein-related
Acc02391.1	AT3G28210.1	PMZ, SAP12 | zinc finger (AN1-like) family protein
Acc25519.1	AT4G02480.1	AAA-type ATPase family protein
Acc08181.1	AT1G10740.1	alpha/beta-Hydrolases superfamily protein
Acc32812.1	AT1G60810.1	ACLA-2 | ATP-citrate lyase A-2
Acc04318.1	AT4G04830.1	ATMSRB5, MSRB5 | methionine sulfoxide reductase B5
Acc00760.1	AT4G30210.1	ATR2, AR2 | P450 reductase 2
Acc24995.1	AT1G05010.1	EFE, ACO4, EAT1 | ethylene-forming enzyme
Acc20538.1	AT1G05010.1	EFE, ACO4, EAT1 | ethylene-forming enzyme
Acc19167.1	AT5G48230.2	EMB1276, ACAT2 | acetoacetyl-CoA thiolase 2
Acc12847.1	AT3G14270.1	FAB1B | phosphatidylinositol-4-phosphate 5-kinase family protein
Acc23209.1	AT1G08510.1	FATB | fatty acyl-ACP thioesterases B
Acc11028.1	AT4G14880.1	OASA1, OLD3, CYTACS1 | O-acetylserine (thiol) lyase (OAS-TL) isoform A1
Acc30124.1	AT3G45010.1	scpl48 | serine carboxypeptidase-like 48
Acc07110.1	AT4G34860.1	Plant neutral invertase family protein
Acc16287.1	AT5G14180.1	MPL1 | Myzus persicae-induced lipase 1
Acc25326.1	AT5G06600.1	UBP12 | ubiquitin-specific protease 12
Acc09692.1	AT5G47530.1	Auxin-responsive family protein
Acc15866.1	AT4G17615.1	CBL1, ATCBL1, SCABP5 | calcineurin B-like protein 1
